# Supplementary material for: Dinosaur diversification rates were not in decline prior to the K-Pg boundary
Source: R Soc Open Sci. 2020 Nov 18;7(11):201195. doi: 10.1098/rsos.201195 (PMC7735361; doi:10.1098/rsos.201195)
Supplement: Supplementary results [file rsos201195supp2.xlsx]

## Sheet: Table S1
tree.ID	tree	null_DIC	slow_DIC	asym_DIC	null_post_mean_intercept	null_post_mean	null_lower95_CI_intercept	null_upper95_CI_intercept	null_lower95_CI	null_upper95_CI	null_ess	null_pMCMC	slow_post_mean_intercept	slow_post_mean	slow_post_mean_2	slow_lower95_CI_intercept	slow_upper95_CI_intercept	slow_lower95_CI	slow_upper95_CI	slow_lower95_CI_2	slow_upper95_CI_2	slow_ess	slow_pMCMC	asym_post_mean_intercept	asym_post_mean_sqrt	asym_lower95_CI_intercept	asym_upper95_CI_intercept	asym_lower95_CI_sqrt	asym_upper95_CI_sqrt	asym_ess	asym_pMCMC
1	Arbour.phy.nex	285.191	283.283	282.486	1.38306	0.010496	0.948653	1.79656	0.00602463	0.0143353	450	0.00222222	0.835492	0.0269185	-9.55e-05	0.0906638	1.52071	0.0100467	0.0435838	-0.000191	-4.02e-06	403.596	0.0266667	0.674685	0.184636	0.0364028	1.28439	0.113958	0.242712	450	0.0355556
2	Arbour.phy.nex	286.304	284.152	283.088	1.40144	0.0101894	1.05399	1.83024	0.0066473	0.0145194	450	0.00222222	0.832038	0.026558	-9.29e-05	0.168549	1.5632	0.00930549	0.0413678	-0.000181	-1.08e-05	450	0.0311111	0.747081	0.176219	0.147421	1.37799	0.104763	0.244968	450	0.0133333
3	Arbour.phy.nex	287.414	284.725	284.205	1.4382	0.00943171	0.94589	1.71973	0.00563211	0.0133545	450	0.00222222	0.759994	0.0286511	-0.000109	-0.0695345	1.44712	0.0116502	0.0467377	-0.000208	-1.51e-05	369.367	0.0711111	0.756089	0.171988	0.111949	1.28937	0.104172	0.23631	454.088	0.0133333
4	Arbour.phy.nex	286.029	283.262	282.581	1.37977	0.0100297	1.02394	1.8143	0.00651309	0.0136879	450	0.00222222	0.72195	0.027875	-9.75e-05	-0.0757307	1.45345	0.0100309	0.0454967	-0.000192	-8.91e-08	339.901	0.0755556	0.674319	0.179895	0.0410377	1.259	0.1182	0.250536	517.054	0.0533333
5	Arbour.phy.nex	285.888	283.57	282.663	1.37026	0.00977902	0.943981	1.7636	0.00524392	0.0139693	450	0.00222222	0.788592	0.0257284	-8.57e-05	0.06516	1.58404	0.00957102	0.0428203	-0.000176	3.11e-06	695.545	0.0711111	0.693579	0.177676	0.0199274	1.36967	0.107278	0.249864	450	0.04
6	Arbour.phy.nex	285.942	283.224	282.771	1.41934	0.010142	0.981785	1.80075	0.00593694	0.0136668	450	0.00222222	0.780055	0.028759	-0.000107	-0.0454106	1.41705	0.0124571	0.0464281	-0.000205	-1.95e-05	450	0.0533333	0.713067	0.18162	0.149445	1.36322	0.117177	0.256918	386.043	0.0355556
7	Arbour.phy.nex	285.754	283.697	282.86	1.33551	0.0103909	0.939899	1.81468	0.00649447	0.0144999	450	0.00222222	0.67503	0.0288791	-0.000101	-0.0858585	1.47172	0.0107568	0.0462478	-0.000193	-2.45e-06	373.326	0.115556	0.622641	0.184957	0.0157541	1.24646	0.122	0.26192	304.778	0.0666667
8	Arbour.phy.nex	285.777	283.938	283.097	1.36372	0.0105052	0.987092	1.77958	0.00635186	0.0141073	450	0.00222222	0.776082	0.0266176	-8.99e-05	0.0655773	1.4983	0.0104738	0.0449132	-0.000192	-9.86e-06	358.573	0.0444444	0.637806	0.184958	0.0262962	1.27413	0.107618	0.245913	450	0.0577778
9	Arbour.phy.nex	284.552	282.221	281.519	1.37003	0.0100266	0.902096	1.74979	0.00667221	0.014102	382.62	0.00222222	0.715531	0.0275709	-9.41e-05	-0.14449	1.43233	0.012409	0.0459491	-0.00019	-1.28e-05	450	0.08	0.640174	0.182352	0.0740099	1.19131	0.126788	0.250078	450	0.04
10	Arbour.phy.nex	285.598	283.53	282.798	1.36427	0.01041	0.910686	1.77931	0.00627565	0.0141538	450	0.00222222	0.704611	0.0282769	-9.85e-05	-0.0839308	1.34412	0.0130963	0.0468119	-0.000195	-1.01e-05	328.533	0.08	0.652752	0.182683	0.0930235	1.32643	0.119185	0.251382	450	0.04
11	Arbour.phy.nex	287.012	284.171	283.594	1.40972	0.00952895	1.02915	1.78222	0.00627126	0.0136155	450	0.00222222	0.769363	0.0280994	-0.000102	-0.00262532	1.42603	0.0112478	0.0426892	-0.00019	-2.39e-05	450	0.0488889	0.754246	0.170841	0.178121	1.39165	0.100253	0.236778	373.754	0.0311111
12	Arbour.phy.nex	285.999	283.508	283.214	1.41016	0.00970831	0.966477	1.77621	0.00608464	0.0134074	450	0.00222222	0.735025	0.0285717	-0.000104	-0.13428	1.38439	0.0122846	0.0474765	-0.000208	-2.05e-05	311.183	0.08	0.726191	0.175119	0.0237361	1.29987	0.104733	0.239391	450	0.0266667
13	Arbour.phy.nex	284.664	282.626	282.085	1.34524	0.0103846	0.956995	1.80916	0.00707981	0.0147334	450	0.00222222	0.657504	0.0284377	-9.87e-05	-0.161454	1.3811	0.0126732	0.0488823	-0.000193	2.6e-06	358.111	0.12	0.611057	0.18532	-0.0914363	1.21134	0.115214	0.257867	450	0.08
14	Arbour.phy.nex	286.03	283.493	282.719	1.38543	0.00959427	0.958566	1.74039	0.00533916	0.0134128	450	0.00222222	0.726447	0.0277765	-9.79e-05	-0.0887193	1.53711	0.0115658	0.0451503	-0.000191	-1.59e-05	478.217	0.106667	0.688749	0.177655	0.0894508	1.27205	0.114742	0.240904	450	0.0311111
15	Arbour.phy.nex	285.534	283.52	282.478	1.38279	0.0102383	0.988504	1.77961	0.00644492	0.0142461	450	0.00222222	0.783954	0.0266283	-9.18e-05	0.0336665	1.46488	0.00980138	0.040926	-0.000171	-7.05e-06	379.705	0.0533333	0.678925	0.181916	-0.0404217	1.28955	0.0965869	0.240937	561.099	0.0577778
16	Arbour.phy.nex	285.377	283.174	282.871	1.33607	0.010347	0.898765	1.73319	0.00656482	0.0145129	520.734	0.00222222	0.679573	0.027705	-9.32e-05	-0.134187	1.44482	0.00897341	0.0451944	-0.000189	-1.57e-06	367.595	0.111111	0.602436	0.185995	-0.0367001	1.25305	0.115405	0.254066	523.302	0.08
17	Arbour.phy.nex	286.011	283.5	283.324	1.3843	0.00994602	1.02584	1.76898	0.00584595	0.0137006	450	0.00222222	0.752557	0.0272356	-9.47e-05	-0.0473571	1.44842	0.00946562	0.0439486	-0.000195	-9.29e-06	342.734	0.0755556	0.6786	0.177728	0.014917	1.23282	0.119042	0.256092	450	0.0222222
18	Arbour.phy.nex	285.996	283.341	282.798	1.37387	0.0103092	1.00523	1.73389	0.0066642	0.0145708	450	0.00222222	0.679828	0.030278	-0.000112	-0.250083	1.28469	0.0128057	0.0471174	-0.000205	-1.28e-05	354.856	0.128889	0.690186	0.183467	0.0327847	1.29785	0.114896	0.249601	450	0.0222222
19	Arbour.phy.nex	285.242	283.26	282.279	1.38638	0.00999715	0.989856	1.83073	0.00582632	0.0140985	450	0.00222222	0.824484	0.0262845	-9.14e-05	0.123525	1.54875	0.0106211	0.0442203	-0.000193	-1.36e-05	450	0.0311111	0.683604	0.179653	0.0551161	1.41955	0.106377	0.246687	450	0.0533333
20	Arbour.phy.nex	288.344	285.519	284.977	1.44835	0.00926046	1.07411	1.88454	0.00528859	0.01296	450	0.00222222	0.793613	0.0274823	-0.0001	0.0105121	1.52416	0.0103696	0.0446034	-0.000185	-9.89e-06	450	0.0533333	0.760299	0.171708	0.155835	1.43191	0.107498	0.244829	450	0.0222222
21	Arbour.phy.nex	285.261	283.656	282.839	1.32016	0.010458	0.902489	1.69498	0.00652181	0.0143784	450	0.00222222	0.706935	0.0274083	-9.28e-05	-0.149057	1.4396	0.0110462	0.046648	-0.000184	1.74e-06	371.049	0.0844444	0.576044	0.188368	-0.176813	1.17346	0.115147	0.257014	450	0.115556
22	Arbour.phy.nex	287.311	284.837	283.908	1.42992	0.0096163	0.966114	1.79001	0.0048146	0.0133327	450	0.00222222	0.822807	0.0273938	-0.000101	0.121322	1.54021	0.0116377	0.0451383	-0.000191	-4.14e-06	450	0.0222222	0.791073	0.171041	0.191096	1.37148	0.109007	0.235747	450	0.0133333
23	Arbour.phy.nex	285.904	283.098	283.095	1.37964	0.0102728	0.954658	1.77321	0.0065993	0.0134237	450	0.00222222	0.676089	0.0296785	-0.000108	-0.101792	1.48244	0.0112383	0.0471865	-0.000193	7.11e-06	450	0.12	0.668612	0.18403	0.128641	1.32595	0.116661	0.248973	450	0.0311111
24	Arbour.phy.nex	287.184	284.642	284.103	1.41456	0.0097526	1.02249	1.81446	0.00516064	0.0130605	450	0.00222222	0.757351	0.028925	-0.000109	-0.088178	1.43433	0.012115	0.0468336	-0.000202	-1.83e-05	450	0.0977778	0.751548	0.175247	0.213526	1.38679	0.110895	0.244267	381.264	0.0133333
25	Arbour.phy.nex	286.608	284.061	283.358	1.40377	0.00989642	0.992255	1.79889	0.00521404	0.0135736	450	0.00222222	0.731027	0.0293367	-0.000109	-0.0676928	1.44719	0.0109953	0.0454265	-0.000205	-2.24e-05	325.131	0.0711111	0.71068	0.178659	0.0987931	1.32068	0.100618	0.242212	450	0.0444444
26	Arbour.phy.nex	286.037	283.067	282.686	1.38023	0.0102093	0.964871	1.78444	0.00644719	0.0141621	427.781	0.00222222	0.654999	0.0296667	-0.000106	-0.0883643	1.52591	0.0111394	0.0484463	-0.00021	-1.65e-05	486.347	0.111111	0.616163	0.186558	0.0378387	1.20233	0.120603	0.25372	450	0.0488889
27	Arbour.phy.nex	285.931	283.079	282.907	1.36824	0.0103448	0.911977	1.66982	0.006156	0.0142991	450	0.00222222	0.783459	0.0280804	-0.000102	0.141308	1.5294	0.0105244	0.0442655	-0.000195	-1.06e-05	450	0.04	0.685247	0.183661	0.0368514	1.20843	0.126922	0.251918	450	0.0355556
28	Arbour.phy.nex	285.876	283.365	283.056	1.35535	0.0103419	0.918897	1.80302	0.0067211	0.0143293	449.467	0.00222222	0.699397	0.0292546	-0.000106	-0.18327	1.39847	0.0133184	0.0479002	-0.000225	-2.64e-05	430.432	0.106667	0.646531	0.183999	0.065531	1.23366	0.116635	0.243523	450	0.0355556
29	Arbour.phy.nex	287.745	284.922	284.752	1.38647	0.00973772	0.99559	1.75782	0.00568786	0.0132522	450	0.00222222	0.654029	0.0297297	-0.000108	-0.144554	1.43388	0.0128925	0.0502083	-0.000209	-2.06e-05	387.646	0.124444	0.678577	0.17945	0.0355778	1.34478	0.108913	0.248526	450	0.0355556
30	Arbour.phy.nex	284.929	283.151	282.157	1.36231	0.0106388	0.935905	1.76826	0.00619505	0.0141876	450	0.00222222	0.73777	0.0278881	-9.73e-05	-0.177225	1.48509	0.010273	0.0476746	-0.000203	9.19e-06	450	0.115556	0.622011	0.188377	-0.0205333	1.24735	0.124891	0.26858	450	0.08
31	Arbour.phy.nex	287.276	284.259	284.154	1.36548	0.0103216	0.966922	1.74655	0.00641488	0.0146309	450	0.00222222	0.688385	0.0292296	-0.000104	-0.150809	1.49592	0.01271	0.049364	-0.000201	-1.42e-05	355.987	0.115556	0.620438	0.188031	0.10085	1.20231	0.123731	0.255481	450	0.0488889
32	Arbour.phy.nex	287.164	284.375	283.921	1.42309	0.00947212	1.06436	1.82236	0.00536392	0.0134937	450	0.00222222	0.739891	0.0286147	-0.000104	0.0365681	1.50554	0.0116129	0.0470959	-0.000196	-9.47e-06	450	0.0666667	0.753185	0.172242	0.148434	1.35688	0.109364	0.240318	450	0.00888889
33	Arbour.phy.nex	286.226	284.135	283.232	1.37633	0.0100333	1.01191	1.78577	0.00661271	0.0139627	450	0.00222222	0.762949	0.0273875	-9.56e-05	0.00253418	1.51465	0.00998879	0.045596	-0.000189	-2.59e-06	373.56	0.0533333	0.686893	0.178929	0.134304	1.23109	0.122196	0.247158	450	0.0177778
34	Arbour.phy.nex	286.135	283.413	282.948	1.38449	0.0102218	0.974029	1.75348	0.00602829	0.0138004	993.686	0.00222222	0.755736	0.0279354	-9.92e-05	0.0620233	1.64969	0.00777501	0.0438239	-0.00019	5.02e-07	450	0.08	0.65733	0.183273	0.0491171	1.25048	0.117728	0.250236	450	0.0355556
35	Arbour.phy.nex	286.718	283.635	283.251	1.41659	0.00960913	1.04075	1.83434	0.00630811	0.0137401	474.772	0.00222222	0.659874	0.0301438	-0.000112	-0.260759	1.4222	0.0119448	0.0484653	-0.0002	-9.27e-06	450	0.106667	0.711041	0.176257	0.145591	1.43254	0.101267	0.239417	383.063	0.0355556
36	Arbour.phy.nex	285.912	283.094	282.365	1.42169	0.00989722	1.01702	1.74079	0.0062043	0.013502	517.127	0.00222222	0.73804	0.0284677	-0.000102	0.0363727	1.55446	0.0104037	0.0439325	-0.00019	-1.64e-05	449.274	0.0666667	0.726256	0.177172	0.118372	1.32177	0.116948	0.247587	450	0.0177778
37	Arbour.phy.nex	288.058	285.105	284.427	1.48119	0.00906798	1.12736	1.89694	0.00547719	0.013297	450	0.00222222	0.866892	0.0269963	-0.000101	-0.0412018	1.46436	0.0106342	0.0465171	-0.0002	-6.69e-07	318.369	0.0355556	0.84183	0.16294	0.201536	1.3499	0.0926501	0.224124	450	0.00444444
38	Arbour.phy.nex	285.918	284.127	283.352	1.36305	0.0100392	0.950289	1.80072	0.00581439	0.0143054	450	0.00222222	0.722947	0.0281577	-0.000101	0.0421036	1.55945	0.01166	0.0473351	-0.000203	-9.41e-06	494.531	0.0755556	0.625451	0.185467	-0.0243764	1.33668	0.107929	0.246969	450	0.0888889
39	Arbour.phy.nex	286.14	283.919	283.303	1.35756	0.0104342	0.964782	1.73525	0.00616248	0.0141936	450	0.00222222	0.740901	0.0276812	-9.53e-05	-0.0364678	1.55102	0.0089212	0.04498	-0.00019	7.17e-07	371.984	0.0977778	0.608911	0.188216	-0.0269014	1.24999	0.121417	0.267061	450	0.0711111
40	Arbour.phy.nex	286.275	283.075	282.841	1.39464	0.00983992	0.965071	1.75978	0.00579545	0.0133899	450	0.00222222	0.633979	0.030401	-0.000112	-0.126202	1.45925	0.0110433	0.0465396	-0.000206	-2.02e-05	346.566	0.124444	0.663014	0.180326	0.0673463	1.22269	0.117196	0.238737	450	0.0266667
41	Arbour.phy.nex	287.139	284.345	284.055	1.41534	0.00984263	1.0625	1.81317	0.00509098	0.0134624	450	0.00222222	0.772278	0.0287565	-0.000107	0.0175369	1.47264	0.0123503	0.0446935	-0.000189	-1.04e-05	334.781	0.0355556	0.713416	0.178011	0.199524	1.35574	0.106706	0.239563	438.049	0.0133333
42	Arbour.phy.nex	284.844	282.756	282.071	1.31358	0.0103509	0.899725	1.71998	0.00559598	0.013811	450	0.00222222	0.66189	0.0284155	-9.62e-05	-0.138763	1.36407	0.0101479	0.047534	-0.000195	9.76e-08	375.491	0.0888889	0.594622	0.185807	-0.0623467	1.20712	0.123325	0.262127	450	0.0888889
43	Arbour.phy.nex	285.711	282.618	282.329	1.40937	0.00996611	1.00428	1.84216	0.00602852	0.0144535	450	0.00222222	0.784297	0.0284765	-0.000105	0.0637888	1.50916	0.0107006	0.0457412	-0.0002	-9.17e-06	369.704	0.0488889	0.691176	0.18107	0.125501	1.33886	0.113915	0.247172	450	0.0266667
44	Arbour.phy.nex	285.594	283.292	282.557	1.34846	0.0103179	0.890983	1.79862	0.00622406	0.0140897	450	0.00222222	0.690815	0.0283034	-9.78e-05	-0.104709	1.50115	0.0103449	0.046326	-0.000197	-8.47e-06	1168.42	0.111111	0.587586	0.189376	-0.0396825	1.22882	0.120435	0.259257	450	0.0888889
45	Arbour.phy.nex	285.15	282.161	282.021	1.3751	0.0100711	0.951883	1.81355	0.00565047	0.0142935	392.68	0.00222222	0.649057	0.0296082	-0.000106	-0.0497217	1.43668	0.0120761	0.0466059	-0.000203	-2.33e-05	379.239	0.0933333	0.673104	0.179445	0.0529903	1.22161	0.111826	0.236249	591.149	0.0222222
46	Arbour.phy.nex	286.927	284.739	284.045	1.41468	0.00977842	0.968648	1.81543	0.00533073	0.0140498	450	0.00222222	0.803563	0.0271374	-9.62e-05	-0.0428148	1.48486	0.0105954	0.0439423	-0.000175	3.85e-06	517.89	0.0622222	0.735771	0.175054	0.125694	1.32513	0.110364	0.245565	450	0.0222222
47	Arbour.phy.nex	285.629	283.416	282.771	1.36992	0.0100632	0.92342	1.74406	0.00550996	0.0134808	450	0.00222222	0.703013	0.0281627	-9.82e-05	-0.127816	1.36295	0.0128501	0.046398	-0.000193	-1.72e-05	450	0.102222	0.62146	0.185141	-0.0749311	1.20956	0.115002	0.257315	450	0.0711111
48	Arbour.phy.nex	285.168	283.006	282.7	1.31121	0.0105971	0.874004	1.71599	0.00713922	0.0147968	450	0.00222222	0.664661	0.0287266	-0.0001	-0.164441	1.37619	0.0112274	0.0459356	-0.000187	1.51e-06	330.439	0.0933333	0.61682	0.185873	0.011221	1.27884	0.117357	0.252207	450	0.0577778
49	Arbour.phy.nex	286.562	284.424	283.95	1.37578	0.00995637	1.0057	1.82163	0.00580581	0.0135893	450	0.00222222	0.69592	0.0283287	-0.0001	-0.0880987	1.50204	0.00947072	0.0462319	-0.000198	4.2e-06	354.055	0.102222	0.62659	0.183438	-0.0443326	1.19956	0.10352	0.250856	450	0.0577778
50	Arbour.phy.nex	286.173	284.226	283.344	1.35547	0.0103476	0.928118	1.71997	0.00597653	0.0139387	450	0.00222222	0.748446	0.0270925	-9.28e-05	-0.053079	1.4662	0.0060805	0.0424063	-0.000202	-8.55e-06	334.5	0.0888889	0.647328	0.18256	0.0974775	1.28749	0.113993	0.245845	450	0.0355556
51	Arbour.phy.nex	284.56	281.801	281.295	1.40767	0.0103273	1.01145	1.77163	0.00617339	0.0144291	450	0.00222222	0.754461	0.0291132	-0.000108	-0.092382	1.49794	0.0119787	0.0490156	-0.00021	-7.91e-06	329.796	0.08	0.75114	0.177079	0.109224	1.29877	0.110475	0.245796	450	0.0177778
52	Arbour.phy.nex	287.047	284.194	283.637	1.42784	0.00951296	1.0197	1.80863	0.00552026	0.013618	538.71	0.00222222	0.803767	0.0275919	-0.000101	0.0465762	1.52905	0.0102351	0.0461868	-0.000209	-1.02e-05	450.586	0.0444444	0.75069	0.1732	0.064344	1.40777	0.10624	0.244566	450	0.0444444
53	Arbour.phy.nex	287.639	284.526	284.398	1.40009	0.0100188	0.951295	1.79273	0.00549053	0.0138187	450	0.00222222	0.696722	0.0293134	-0.000106	-0.107395	1.49628	0.0114176	0.0500183	-0.000223	-1.36e-05	275.336	0.137778	0.665843	0.180674	0.0541131	1.24817	0.111563	0.236852	389.716	0.04
54	Arbour.phy.nex	287.167	284.461	283.752	1.39213	0.00952234	0.987764	1.8241	0.00587658	0.0139156	450	0.00222222	0.688783	0.0286331	-0.000103	-0.162547	1.45574	0.0107674	0.0478302	-0.000195	-5.8e-06	450	0.102222	0.709345	0.174916	0.121756	1.36416	0.112902	0.245086	396.578	0.0488889
55	Arbour.phy.nex	286.23	283.815	283.237	1.37981	0.00988363	0.965823	1.75895	0.00607403	0.014045	450	0.00222222	0.742848	0.0282311	-0.000101	-0.105025	1.45618	0.0123276	0.047695	-0.0002	-1.7e-05	259.61	0.0666667	0.69874	0.177744	0.0616811	1.37911	0.1077	0.246133	349.779	0.0577778
56	Arbour.phy.nex	285.605	282.844	282.39	1.39865	0.00982725	1.03598	1.84774	0.00554427	0.0136002	450	0.00222222	0.694413	0.0290133	-0.000105	-0.0821639	1.44731	0.0101217	0.0449859	-0.000199	-1e-05	280.579	0.08	0.669068	0.182248	0.0985812	1.25366	0.12419	0.246017	536.601	0.0266667
57	Arbour.phy.nex	287.679	284.522	284.03	1.42013	0.00909125	1.045	1.84095	0.00528734	0.0132869	450	0.00222222	0.721403	0.0286974	-0.000106	-0.0437921	1.5288	0.0123749	0.0473417	-0.000208	-2.77e-05	359.611	0.0755556	0.721734	0.171094	0.088592	1.33822	0.106356	0.239826	450	0.0355556
58	Arbour.phy.nex	288.857	286.135	285.189	1.47009	0.00970916	1.05354	1.84356	0.00551245	0.0130902	450	0.00222222	0.856711	0.0278468	-0.000106	0.0860155	1.51806	0.0116907	0.0450773	-0.000195	-1.58e-05	360.253	0.0222222	0.842235	0.167603	0.311573	1.40961	0.106955	0.237099	450	0.0133333
59	Arbour.phy.nex	287.452	284.384	284.38	1.4221	0.0093097	1.06691	1.87024	0.00531035	0.0136638	450	0.00222222	0.774567	0.0273111	-9.71e-05	0.0188256	1.45377	0.00992688	0.0435707	-0.000184	-6.13e-06	373.424	0.0355556	0.73331	0.172018	0.105593	1.34809	0.107089	0.234366	545.311	0.0266667
60	Arbour.phy.nex	285.186	283.042	282.413	1.36817	0.0105963	0.965762	1.73754	0.00687256	0.0152027	450	0.00222222	0.753395	0.0285966	-0.000103	-0.0250482	1.49607	0.0110688	0.0461268	-0.0002	-1.72e-06	450	0.08	0.633762	0.187799	-0.0193688	1.23217	0.116152	0.25427	450	0.0488889
61	Arbour.phy.nex	287.685	284.576	284.437	1.44258	0.00932363	0.952693	1.78469	0.00441118	0.0132052	450	0.00222222	0.714401	0.0297212	-0.000113	0.000279	1.54716	0.0138286	0.0526985	-0.000219	-1.11e-05	386.627	0.0711111	0.742956	0.174587	0.124206	1.34476	0.104142	0.243775	410.743	0.0177778
62	Arbour.phy.nex	284.969	282.36	282.049	1.34689	0.0104177	0.962406	1.7015	0.00702678	0.0140029	450	0.00222222	0.623484	0.0295699	-0.000103	-0.160689	1.49245	0.0114539	0.0468551	-0.000193	-1.08e-05	447.828	0.155556	0.578858	0.18961	-0.0304972	1.27095	0.104888	0.249132	450	0.08
63	Arbour.phy.nex	286.934	284.24	283.575	1.3985	0.0104681	1.04922	1.83464	0.00661075	0.0140681	450	0.00222222	0.787254	0.0290674	-0.00011	0.0339645	1.54633	0.00888591	0.0461111	-0.000203	-6.81e-06	420.061	0.0666667	0.738431	0.18069	0.103804	1.25908	0.121435	0.248263	450	0.00888889
64	Arbour.phy.nex	288.647	285.656	285.369	1.43267	0.00942678	0.997168	1.81096	0.00543531	0.0130274	450	0.00222222	0.797679	0.0273166	-9.84e-05	0.0282849	1.52451	0.0126758	0.0436837	-0.000193	-1.98e-05	450	0.0622222	0.758469	0.170585	0.129624	1.3414	0.109288	0.237122	450	0.0133333
65	Arbour.phy.nex	285.439	282.838	282.492	1.32413	0.0105529	0.909435	1.75086	0.00634844	0.014516	450	0.00222222	0.628362	0.0289594	-9.88e-05	-0.0598866	1.46057	0.0133844	0.0445775	-0.00019	-1.7e-05	391.311	0.0933333	0.548036	0.193986	-0.0599212	1.21407	0.122261	0.254516	450	0.0933333
66	Arbour.phy.nex	287.849	285.212	284.37	1.41703	0.0102342	1.0393	1.79032	0.00630672	0.0130751	376.536	0.00222222	0.766521	0.0283571	-0.000103	-0.0413854	1.4446	0.0117577	0.0452815	-0.000193	-1.31e-05	402.728	0.0711111	0.715352	0.181421	0.167448	1.31524	0.113586	0.239933	552.607	0.0133333
67	Arbour.phy.nex	284.122	282.235	281.667	1.32887	0.0107221	0.931463	1.70196	0.00681333	0.0146574	387.638	0.00222222	0.694581	0.0284726	-0.0001	-0.0690125	1.46262	0.00985269	0.0455825	-0.000202	-7.51e-06	177.649	0.0977778	0.598392	0.188459	-0.0309231	1.17682	0.13408	0.267192	371.494	0.0666667
68	Arbour.phy.nex	286.189	283.356	282.97	1.36659	0.0101894	0.963883	1.7395	0.00553431	0.0144223	450	0.00222222	0.675637	0.0297057	-0.000109	-0.0735304	1.48006	0.0134315	0.0503421	-0.000205	-6.78e-06	450	0.128889	0.687305	0.179402	0.109186	1.39625	0.10296	0.251419	337.411	0.0533333
69	Arbour.phy.nex	287.018	284.216	283.93	1.41319	0.00956245	0.984422	1.74671	0.0058301	0.013544	414.879	0.00222222	0.672529	0.0294094	-0.000107	-0.22073	1.39428	0.00971921	0.0479592	-0.000202	-6.29e-06	281.161	0.151111	0.731788	0.174554	0.115093	1.37525	0.109881	0.24594	387.575	0.0311111
70	Arbour.phy.nex	287.135	284.878	284.192	1.43671	0.00975294	1.01725	1.82139	0.00539539	0.0137378	397.676	0.00222222	0.813956	0.0278435	-0.000103	0.015291	1.52131	0.0104836	0.0454567	-0.0002	-5.76e-06	370.885	0.0488889	0.76491	0.17318	0.188106	1.37182	0.109151	0.242122	450	0.0177778
71	Arbour.phy.nex	284.824	283.202	282.315	1.31096	0.0106034	0.858221	1.69579	0.00643042	0.0146281	450	0.00222222	0.664496	0.0276398	-9.09e-05	-0.19949	1.42319	0.00819681	0.0456496	-0.000183	7.83e-06	450	0.128889	0.53248	0.192955	-0.125965	1.10568	0.121416	0.257305	450	0.12
72	Arbour.phy.nex	283.581	281.888	280.968	1.33157	0.0105521	0.903776	1.72319	0.00658236	0.0143685	450	0.00222222	0.666502	0.0282052	-9.54e-05	-0.0818216	1.48231	0.0124548	0.0474056	-0.000179	7.32e-06	450	0.0977778	0.558916	0.19238	-0.160447	1.16919	0.125849	0.271919	381.36	0.124444
73	Arbour.phy.nex	285.35	283.163	282.437	1.33784	0.0104873	0.934973	1.73355	0.00627398	0.014235	450	0.00222222	0.666588	0.0288133	-0.0001	-0.113793	1.59976	0.00934191	0.0468824	-0.00019	-1.42e-06	342.058	0.133333	0.568027	0.190891	-0.0152649	1.12779	0.123991	0.247464	450	0.0577778
74	Arbour.phy.nex	286.075	283.682	283.06	1.39815	0.0104721	0.970927	1.78962	0.00619126	0.0148691	515.821	0.00222222	0.833053	0.0280668	-0.000105	0.19501	1.61929	0.0132918	0.0468551	-0.000212	-2.13e-05	355.459	0.04	0.745054	0.178175	0.112531	1.35062	0.113644	0.250012	450	0.0266667
75	Arbour.phy.nex	286.989	284.986	284.165	1.37151	0.00982142	0.953733	1.7659	0.00601787	0.0141391	450	0.00222222	0.77936	0.026435	-9.03e-05	0.0530087	1.45888	0.00800075	0.0423593	-0.000173	8.56e-06	364.315	0.0444444	0.71793	0.175335	0.0711902	1.32601	0.106256	0.243451	450	0.0311111
76	Arbour.phy.nex	287.213	284.757	284.169	1.41907	0.0100614	0.975986	1.76903	0.005692	0.0143313	450	0.00222222	0.724738	0.0301199	-0.000115	-0.0839702	1.40433	0.0127736	0.0477529	-0.000217	-2.26e-05	375.788	0.0666667	0.747968	0.177316	0.126572	1.32306	0.111383	0.24266	450	0.00444444
77	Arbour.phy.nex	285.64	283.601	283.119	1.35527	0.0104647	0.96587	1.76123	0.00691326	0.0142634	450	0.00222222	0.71996	0.0274213	-9.29e-05	-0.0986784	1.40152	0.0100666	0.0452604	-0.00019	-2.24e-07	369.8	0.08	0.590131	0.187773	-0.153814	1.17606	0.122862	0.264556	373.244	0.12
78	Arbour.phy.nex	284.588	283.114	282.076	1.35432	0.0101805	0.913849	1.69938	0.0066332	0.0135414	450	0.00222222	0.752041	0.0261814	-8.69e-05	-0.00427122	1.54045	0.0109037	0.0444518	-0.000177	-4.94e-06	450	0.08	0.619738	0.183829	-0.0514232	1.24972	0.115142	0.257691	387.145	0.0711111
79	Arbour.phy.nex	284.936	282.7	281.813	1.39422	0.0100081	0.948085	1.75451	0.00604621	0.0146014	394.642	0.00222222	0.755091	0.0287311	-0.000106	0.0558603	1.53724	0.0103758	0.0454231	-0.000199	-2.33e-06	389.957	0.0622222	0.750645	0.174521	0.189485	1.32858	0.111319	0.241187	450	0.0133333
80	Arbour.phy.nex	286.435	284.001	283.45	1.38982	0.00964581	0.935743	1.75742	0.00579168	0.0135414	513.038	0.00222222	0.732062	0.0279701	-9.98e-05	-0.0629627	1.4871	0.00668058	0.0429645	-0.000184	9.05e-06	355.269	0.0933333	0.682713	0.176786	0.11795	1.31406	0.112898	0.24127	450	0.0355556
81	Arbour.phy.nex	287.74	285.318	284.696	1.44039	0.00910324	1.04489	1.83211	0.00485034	0.0131917	611.577	0.00222222	0.734094	0.0284544	-0.000104	-0.0606951	1.54843	0.00914012	0.0460756	-0.000191	2.75e-06	450	0.0888889	0.75669	0.167439	0.168493	1.35499	0.101009	0.236389	569.25	0.00888889
82	Arbour.phy.nex	284.033	282.731	281.432	1.29945	0.0108681	0.907208	1.6875	0.00663911	0.0150531	580.288	0.00222222	0.707071	0.0274163	-9.13e-05	0.0554747	1.54467	0.00874115	0.0430151	-0.000181	-1.5e-06	390.306	0.0755556	0.559273	0.19226	-0.147477	1.10072	0.113868	0.251197	366.169	0.0844444
83	Arbour.phy.nex	286.046	284.02	283.382	1.37061	0.0103771	0.947476	1.73857	0.00578587	0.0141428	450	0.00222222	0.675614	0.02932	-0.000106	-0.20635	1.38525	0.012705	0.0485163	-0.000215	-1.71e-05	348.972	0.115556	0.698175	0.178695	0.129426	1.32684	0.10998	0.2486	450	0.0311111
84	Arbour.phy.nex	286.795	283.56	283.508	1.41983	0.00971305	0.982269	1.74783	0.00597347	0.0131945	450	0.00222222	0.698067	0.0292589	-0.000108	-0.144408	1.44122	0.0118971	0.048312	-0.000208	-1.4e-05	359.112	0.115556	0.689601	0.17856	0.131175	1.36569	0.112858	0.252228	450	0.0488889
85	Arbour.phy.nex	287.606	284.525	283.919	1.49046	0.00951722	1.12904	1.83782	0.00592652	0.0135914	450	0.00222222	0.869981	0.0279376	-0.000107	0.265921	1.60571	0.011614	0.0428585	-0.000195	-1.42e-05	434.337	0.0311111	0.856406	0.166565	0.3107	1.37014	0.102002	0.225135	450	0.00222222
86	Arbour.phy.nex	285.962	283.883	283.129	1.37451	0.0100985	0.958515	1.75548	0.0064388	0.0144743	450	0.00222222	0.723463	0.0282263	-0.0001	0.00412072	1.48285	0.0116451	0.0429727	-0.000185	-2.02e-05	450	0.0577778	0.68799	0.179382	0.0744187	1.25775	0.115283	0.250283	517.215	0.0222222
87	Arbour.phy.nex	286.731	284.74	284.129	1.33711	0.0103189	0.860831	1.69594	0.00610778	0.0137864	327.315	0.00222222	0.676781	0.0282294	-9.62e-05	-0.0918592	1.47498	0.0115722	0.0450631	-0.000182	-1.28e-05	360.268	0.115556	0.57673	0.190528	-0.0370985	1.21285	0.12189	0.256106	450	0.0622222
88	Arbour.phy.nex	286.115	283.764	283.349	1.3749	0.00993189	0.953689	1.75721	0.00630645	0.0142499	450	0.00222222	0.727585	0.0281345	-9.98e-05	-0.137102	1.45332	0.0113435	0.0452676	-0.000199	-1.66e-05	450	0.12	0.656757	0.181659	0.0477739	1.23084	0.110268	0.247274	450	0.04
89	Arbour.phy.nex	287.622	284.159	284.031	1.40172	0.00987506	1.02039	1.80724	0.00612134	0.0140422	383.925	0.00222222	0.669184	0.0297597	-0.00011	-0.178367	1.4375	0.0144334	0.0503991	-0.000206	-1.83e-05	373.377	0.102222	0.67968	0.17891	0.0876289	1.30529	0.11626	0.24499	928.476	0.0266667
90	Arbour.phy.nex	285.22	282.728	281.854	1.4349	0.00992169	1.05379	1.82594	0.00617133	0.0142232	450	0.00222222	0.813319	0.0283586	-0.000107	0.0494431	1.53614	0.010615	0.0470678	-0.00021	-1.42e-05	450	0.0488889	0.78093	0.17353	0.224916	1.31409	0.11298	0.236167	376.253	0.0133333
91	Arbour.phy.nex	288.841	285.979	285.236	1.43665	0.00954085	0.987085	1.78028	0.00576839	0.0138603	450	0.00222222	0.80596	0.0281482	-0.000107	-0.0173119	1.57152	0.0119811	0.047238	-0.000209	-2.22e-05	450	0.0755556	0.765325	0.172317	0.131564	1.35464	0.103646	0.24487	450	0.0311111
92	Arbour.phy.nex	286.427	283.867	283.462	1.39937	0.00998464	1.04278	1.79418	0.00634797	0.0135297	521.385	0.00222222	0.681016	0.029172	-0.000106	-0.129246	1.39436	0.0127689	0.0495471	-0.000207	-8.27e-06	450	0.133333	0.702497	0.178663	0.105139	1.44688	0.108045	0.240226	450	0.04
93	Arbour.phy.nex	283.968	282.08	281.547	1.33125	0.0106056	0.927914	1.74898	0.00685942	0.0146384	522.308	0.00222222	0.66936	0.0282582	-9.56e-05	-0.12436	1.40271	0.0120661	0.0463543	-0.000189	-1.17e-05	360.283	0.102222	0.593847	0.188776	-0.0523764	1.24604	0.111173	0.258185	450	0.0933333
94	Arbour.phy.nex	285.64	283.216	282.302	1.38371	0.010024	0.931091	1.71184	0.00615866	0.0140847	450	0.00222222	0.654801	0.0295572	-0.000106	-0.160831	1.4143	0.0103676	0.045878	-0.000196	-1.45e-05	379.095	0.111111	0.653613	0.182402	0.0400352	1.24435	0.112096	0.247824	358.017	0.0533333
95	Arbour.phy.nex	285.983	283.611	282.899	1.39749	0.00996467	0.988418	1.80599	0.00587438	0.0138279	450	0.00222222	0.794177	0.0273805	-9.74e-05	-0.0390186	1.4791	0.00930499	0.0450862	-0.000184	8.06e-06	379.468	0.0533333	0.719084	0.177679	0.135041	1.20612	0.105705	0.234962	379.969	0.0133333
96	Arbour.phy.nex	285.636	283.69	283.023	1.3395	0.0102717	0.892522	1.67985	0.00581763	0.0142621	372.848	0.00222222	0.736396	0.027069	-9.32e-05	-0.085785	1.4644	0.0121547	0.0451288	-0.000177	-2.57e-06	324.36	0.0977778	0.661419	0.179228	0.0800704	1.34385	0.106954	0.249675	450	0.0577778
97	Arbour.phy.nex	284.286	282.077	281.596	1.36253	0.0107805	0.971665	1.73232	0.00728096	0.0147969	450	0.00222222	0.789895	0.0275322	-9.76e-05	0.0670504	1.50159	0.0109719	0.0445058	-0.000194	-4.99e-06	450	0.0355556	0.676378	0.183632	0.0779052	1.26625	0.116238	0.248102	450	0.0177778
98	Arbour.phy.nex	284.615	282.359	281.641	1.34307	0.0104303	0.983814	1.71894	0.00651777	0.0143329	499.097	0.00222222	0.683214	0.0282179	-9.62e-05	-0.224705	1.47409	0.0106158	0.0478437	-0.000189	5.9e-06	388.113	0.133333	0.628368	0.18573	0.000747	1.24201	0.119474	0.253799	450	0.0533333
99	Arbour.phy.nex	285.365	283.525	282.384	1.39724	0.0101592	0.974015	1.76518	0.00649622	0.0147004	533.889	0.00222222	0.845223	0.0263878	-9.34e-05	0.1145	1.52222	0.00971374	0.0420551	-0.000176	7.06e-06	450	0.0222222	0.724837	0.177533	0.112395	1.31359	0.113826	0.248647	450	0.0311111
100	Arbour.phy.nex	285.271	283.385	282.83	1.36837	0.0100466	0.936821	1.74591	0.00580384	0.014282	450	0.00222222	0.714433	0.028628	-0.000104	-0.194088	1.40697	0.0100364	0.0466375	-0.000205	-1.64e-05	379.69	0.0888889	0.608627	0.186356	0.0071965	1.26375	0.110399	0.242173	380.197	0.0444444
101	Carballido.phy.nex	442.389	420.827	437.731	1.96088	0.0033607	1.70189	2.21091	0.00137722	0.00536791	450	0.00222222	1.29639	0.0250787	-0.000105	0.89936	1.65785	0.0170403	0.033796	-0.000143	-6.47e-05	450	0.00222222	1.64682	0.0800971	1.37379	1.99248	0.0450356	0.116316	538.308	0.00222222
102	Carballido.phy.nex	442.278	418.229	437.718	1.94448	0.00314843	1.67703	2.21429	0.000835	0.00507381	385.635	0.00222222	1.25245	0.0267234	-0.000114	0.887148	1.63876	0.0188654	0.0349141	-0.000154	-7.52e-05	450	0.00222222	1.64727	0.0806564	1.30464	1.95636	0.0420561	0.122787	450	0.00222222
103	Carballido.phy.nex	442.083	417.929	436.812	1.93963	0.00314846	1.68437	2.1792	0.000938	0.00530467	450	0.00222222	1.33121	0.0254817	-0.00011	0.965401	1.65521	0.0177979	0.0332486	-0.00015	-7.49e-05	374.938	0.00222222	1.6835	0.0786309	1.36199	1.98229	0.0397	0.111371	450	0.00222222
104	Carballido.phy.nex	442.915	421.363	439.936	1.95957	0.00271307	1.70567	2.18857	0.00059	0.00501483	302.143	0.00222222	1.22113	0.026618	-0.000112	0.801654	1.62632	0.0179634	0.0354961	-0.000153	-6.93e-05	450	0.00222222	1.67201	0.0719585	1.37714	2.02109	0.0297146	0.114417	450	0.00222222
105	Carballido.phy.nex	441.735	419.651	437.831	1.92851	0.00315489	1.64727	2.18697	0.000809	0.00498771	450	0.00222222	1.21219	0.0261627	-0.000108	0.795525	1.56084	0.0187353	0.0343441	-0.000146	-7.51e-05	450	0.00222222	1.62796	0.0785566	1.27539	1.96219	0.0355162	0.116663	391.478	0.00222222
106	Carballido.phy.nex	443.383	419.247	437.629	1.97554	0.00312552	1.72553	2.22501	0.00113294	0.0052743	450	0.00222222	1.35174	0.0257572	-0.000114	0.935817	1.64327	0.0165444	0.0332552	-0.000154	-7.15e-05	551.238	0.00222222	1.7053	0.0785178	1.42176	1.98484	0.0441716	0.109739	450	0.00222222
107	Carballido.phy.nex	443.972	420.339	439.755	1.97195	0.0030266	1.75188	2.24521	0.000817	0.00506058	387.309	0.00222222	1.32222	0.0267158	-0.00012	0.971429	1.68409	0.0187035	0.0350399	-0.000162	-7.85e-05	386.657	0.00222222	1.70115	0.0771274	1.41692	2.00943	0.036997	0.117506	450	0.00222222
108	Carballido.phy.nex	442.598	419.932	438.164	1.95546	0.00306711	1.71303	2.20314	0.000895	0.00517041	450	0.00222222	1.3543	0.0253966	-0.000112	0.969558	1.72512	0.0169157	0.0345578	-0.000155	-6.83e-05	385.155	0.00222222	1.69376	0.0765217	1.40567	1.96181	0.0423718	0.11495	727.45	0.00222222
109	Carballido.phy.nex	442.24	420.853	438.034	1.94998	0.00313385	1.67802	2.1912	0.000933	0.00542558	369.316	0.00222222	1.31481	0.025351	-0.000108	0.92903	1.63735	0.0177015	0.0330544	-0.000149	-7.06e-05	438.708	0.00222222	1.66803	0.0775766	1.36044	1.99681	0.0369885	0.112033	450	0.00222222
110	Carballido.phy.nex	441.981	420.118	438.395	1.93349	0.00307527	1.66105	2.16561	0.000735	0.00514055	389.318	0.00222222	1.15566	0.0265214	-0.000107	0.677044	1.52967	0.0184227	0.0359	-0.000147	-6.69e-05	451.772	0.00222222	1.61339	0.0776494	1.30181	1.91572	0.0379939	0.114589	450	0.00222222
111	Carballido.phy.nex	441.582	420.942	438.337	1.92962	0.00318098	1.67128	2.18301	0.00102507	0.00537562	271.182	0.00222222	1.18291	0.0271503	-0.000114	0.800746	1.59066	0.0181887	0.0359673	-0.000156	-7.43e-05	450	0.00222222	1.61573	0.0794734	1.27861	1.94595	0.0414243	0.115821	450	0.00222222
112	Carballido.phy.nex	442.045	421.255	437.759	1.95609	0.00329149	1.70761	2.18971	0.00118468	0.00556879	388.439	0.00222222	1.2663	0.0251437	-0.000103	0.853441	1.60499	0.0175977	0.0339586	-0.000143	-6.44e-05	597.574	0.00222222	1.60976	0.083872	1.26974	1.91581	0.0486759	0.123912	538.681	0.00222222
113	Carballido.phy.nex	442.511	421.537	438.872	1.93753	0.00294427	1.67385	2.22855	0.000877	0.00510825	369.683	0.00222222	1.31967	0.0250592	-0.000106	0.959176	1.70355	0.0159338	0.0331331	-0.000148	-6.54e-05	375.274	0.00222222	1.67036	0.0746282	1.32952	1.98022	0.029912	0.107625	450	0.00222222
114	Carballido.phy.nex	443.144	418.152	436.705	1.9715	0.0034962	1.66663	2.21044	0.00124643	0.00569814	450	0.00222222	1.33688	0.0260413	-0.000115	0.940838	1.69105	0.0178175	0.0342644	-0.000159	-7.31e-05	450	0.00222222	1.67401	0.0838475	1.40084	1.95998	0.0538335	0.116432	450	0.00222222
115	Carballido.phy.nex	443.346	420.499	439.483	1.95141	0.00300248	1.66251	2.22951	0.00100847	0.00531692	190.747	0.00222222	1.27188	0.0265157	-0.000115	0.885317	1.65618	0.0179405	0.0341732	-0.000152	-7.24e-05	373.846	0.00222222	1.65835	0.0788295	1.323	1.95639	0.0411643	0.115708	450	0.00222222
116	Carballido.phy.nex	441.486	420.56	438.898	1.93775	0.00286842	1.70228	2.20271	0.000587	0.00504328	450	0.00222222	1.18475	0.0266183	-0.00011	0.79442	1.58471	0.0178373	0.0353979	-0.00015	-6.73e-05	450	0.00222222	1.65143	0.071687	1.30346	2.01123	0.0354948	0.116619	450	0.00222222
117	Carballido.phy.nex	440.164	419.147	436.618	1.92435	0.00299104	1.6574	2.19569	0.000831	0.00502537	450	0.00222222	1.24614	0.0256646	-0.000106	0.895175	1.62114	0.0173856	0.033457	-0.000143	-6.68e-05	450	0.00222222	1.63222	0.0778736	1.29505	2.01412	0.0344904	0.11412	450	0.00222222
118	Carballido.phy.nex	442.149	422.06	438.644	1.92767	0.0029357	1.68733	2.20121	0.000717	0.004991	370.634	0.00222222	1.21503	0.0260465	-0.000108	0.760509	1.60487	0.0172694	0.0348001	-0.00015	-6.77e-05	450	0.00222222	1.64009	0.075217	1.34794	1.95462	0.0391635	0.115545	417.949	0.00222222
119	Carballido.phy.nex	440.354	421.769	438.234	1.92134	0.00278012	1.65686	2.17349	0.000507	0.00478939	450	0.00222222	1.18217	0.0262357	-0.000107	0.826039	1.59992	0.0184947	0.0345324	-0.000143	-6.98e-05	450	0.00222222	1.63587	0.0705874	1.30376	1.95815	0.0279109	0.107232	780.523	0.00222222
120	Carballido.phy.nex	443.077	421.582	439.06	1.95214	0.00327316	1.69891	2.18309	0.000917	0.00522591	555.774	0.00222222	1.301	0.0262561	-0.000115	0.952118	1.63785	0.018222	0.0338858	-0.000157	-7.76e-05	450	0.00222222	1.67506	0.0785742	1.37878	2.01616	0.0416129	0.118406	353.806	0.00222222
121	Carballido.phy.nex	442.292	421.167	437.848	1.96556	0.00350732	1.66204	2.20137	0.00152373	0.005893	450	0.00222222	1.3171	0.0256316	-0.000111	0.917936	1.6309	0.0172776	0.0338706	-0.000156	-7.15e-05	383.59	0.00222222	1.64088	0.0833222	1.31842	1.97043	0.0451716	0.121541	450	0.00222222
122	Carballido.phy.nex	442.44	419.933	438.894	1.9418	0.00288656	1.65516	2.17969	0.000734	0.00507881	297.673	0.00222222	1.26626	0.0264429	-0.000114	0.906056	1.61058	0.0170888	0.0332294	-0.000149	-6.87e-05	378.398	0.00222222	1.66618	0.0761099	1.40418	1.98174	0.0307006	0.108649	305.356	0.00222222
123	Carballido.phy.nex	442.298	420.911	438.301	1.97822	0.00306533	1.74598	2.21862	0.000984	0.00533961	219.36	0.00222222	1.39807	0.0246013	-0.000108	1.05877	1.7477	0.0169505	0.032357	-0.00015	-6.82e-05	450	0.00222222	1.71518	0.0748386	1.43694	2.01715	0.0406642	0.110225	450	0.00222222
124	Carballido.phy.nex	443.319	418.342	438.668	1.91708	0.00373512	1.643	2.18476	0.00124188	0.00567347	450	0.00222222	1.13907	0.0287599	-0.000123	0.766278	1.51611	0.0200755	0.0367338	-0.000161	-7.85e-05	391.01	0.00222222	1.57972	0.0897518	1.27171	1.94389	0.0503443	0.129048	450	0.00222222
125	Carballido.phy.nex	442.791	419.684	437.978	1.9684	0.00316694	1.71824	2.20178	0.000917	0.00526182	450	0.00222222	1.36153	0.0251916	-0.00011	1.01944	1.71644	0.0169409	0.0328302	-0.00015	-6.97e-05	450	0.00222222	1.69016	0.0769036	1.39807	2.0175	0.0398516	0.114873	427.466	0.00222222
126	Carballido.phy.nex	442.238	422.392	439.011	1.93828	0.00323728	1.70892	2.20216	0.00117508	0.005436	384.723	0.00222222	1.18452	0.0264276	-0.000109	0.772371	1.63824	0.0161262	0.0352328	-0.000151	-6.09e-05	372.364	0.00222222	1.61808	0.0782635	1.29433	1.95956	0.036914	0.110656	450	0.00222222
127	Carballido.phy.nex	444.027	419.409	438.535	1.97782	0.00358523	1.73184	2.2396	0.00106926	0.00576843	341.221	0.00222222	1.35177	0.0264998	-0.00012	1.00557	1.67595	0.0190274	0.033659	-0.00016	-8.37e-05	450	0.00222222	1.67692	0.0842184	1.34666	1.97666	0.0539768	0.122272	450	0.00222222
128	Carballido.phy.nex	442.404	421.166	439.008	1.94155	0.00298737	1.67762	2.1712	0.000678	0.00532397	450	0.00222222	1.26775	0.0262102	-0.000112	0.910558	1.62299	0.0183336	0.0347732	-0.000154	-7.28e-05	450	0.00222222	1.66517	0.0768246	1.34455	1.9694	0.039356	0.113367	328.914	0.00222222
129	Carballido.phy.nex	442.223	418.693	437.138	1.9785	0.00331964	1.71616	2.22328	0.00134537	0.00554934	450.129	0.00222222	1.34875	0.0259893	-0.000116	1.02933	1.72256	0.0174931	0.0333267	-0.000153	-7.17e-05	450	0.00222222	1.68421	0.0796145	1.39417	2.01094	0.0460271	0.114604	450	0.00222222
130	Carballido.phy.nex	443.021	421.125	437.866	1.98318	0.00343663	1.76148	2.22741	0.00105428	0.00552654	450	0.00222222	1.36048	0.0253038	-0.000111	0.973537	1.70809	0.0171163	0.0333804	-0.000149	-6.85e-05	385.318	0.00222222	1.69617	0.0807458	1.38837	1.96811	0.0460132	0.116205	450	0.00222222
131	Carballido.phy.nex	440.459	420.875	437.941	1.91446	0.00312365	1.64272	2.16895	0.000823	0.00498954	450	0.00222222	1.14102	0.0262797	-0.000105	0.747786	1.57676	0.0179643	0.0348918	-0.000142	-6.59e-05	280.629	0.00222222	1.60544	0.0759528	1.24579	1.9119	0.0340602	0.116052	450	0.00222222
132	Carballido.phy.nex	442.56	418.771	438.207	1.91074	0.00322981	1.59339	2.17234	0.00074	0.00522535	387.245	0.00222222	1.17371	0.0269854	-0.000112	0.766857	1.56123	0.0187043	0.0356043	-0.000154	-7.32e-05	511.811	0.00222222	1.6049	0.0805573	1.28386	1.94332	0.039525	0.116751	450	0.00222222
133	Carballido.phy.nex	442.379	421.961	438.661	1.93246	0.00315067	1.6748	2.19567	0.00110953	0.00523795	450	0.00222222	1.21181	0.026163	-0.000108	0.792302	1.60976	0.0175768	0.0347144	-0.00015	-6.88e-05	375.031	0.00222222	1.63644	0.0777479	1.3349	1.96804	0.0402253	0.116668	450	0.00222222
134	Carballido.phy.nex	441.15	419.009	437.293	1.91585	0.0031407	1.63397	2.17313	0.000842	0.00562211	371.475	0.00222222	1.22539	0.026793	-0.000114	0.80018	1.57795	0.0176502	0.0345768	-0.000153	-7e-05	450	0.00222222	1.61549	0.0801897	1.31356	1.95155	0.0378519	0.115314	450	0.00222222
135	Carballido.phy.nex	441.808	420.615	438.89	1.93948	0.00285785	1.71028	2.19763	0.000969	0.00553786	375.795	0.00222222	1.1531	0.0271701	-0.000112	0.755163	1.54404	0.0198898	0.036301	-0.000156	-7.87e-05	426.558	0.00222222	1.64735	0.0718558	1.32882	1.9759	0.0300946	0.112842	450	0.00222222
136	Carballido.phy.nex	443.061	421.775	439.739	1.9512	0.00339994	1.69756	2.20226	0.0012052	0.00542026	335.468	0.00222222	1.28962	0.0259575	-0.000111	0.909363	1.66983	0.0169777	0.0342268	-0.000154	-6.67e-05	450	0.00222222	1.665	0.0789291	1.3938	2.02012	0.0373833	0.11706	450	0.00222222
137	Carballido.phy.nex	443.627	419.8	438.997	1.96423	0.0031851	1.70138	2.21407	0.000934	0.00537927	450	0.00222222	1.30775	0.0270512	-0.000121	0.902545	1.69238	0.0178503	0.0358058	-0.000162	-7.42e-05	543.834	0.00222222	1.69833	0.0781062	1.36227	1.97841	0.0396576	0.109732	450	0.00222222
138	Carballido.phy.nex	441.74	421.142	438.451	1.95575	0.00304042	1.69029	2.18688	0.000969	0.00541535	450	0.00222222	1.28372	0.0258021	-0.00011	0.933563	1.70232	0.0168807	0.0340498	-0.000152	-6.96e-05	400.574	0.00222222	1.66594	0.075161	1.41678	1.98873	0.0344283	0.112514	450	0.00222222
139	Carballido.phy.nex	441.399	420.042	438.243	1.92282	0.00309829	1.67645	2.20763	0.00110261	0.0051978	522.799	0.00222222	1.17157	0.0270916	-0.000112	0.734389	1.5531	0.0186072	0.0351451	-0.000151	-7.34e-05	450	0.00222222	1.62299	0.0772585	1.32172	1.92978	0.0320651	0.113453	450	0.00222222
140	Carballido.phy.nex	443.564	418.835	437.845	1.95827	0.00350638	1.71824	2.22581	0.00139759	0.00563296	450	0.00222222	1.27863	0.0269836	-0.000119	0.90427	1.64296	0.0184551	0.0351848	-0.000159	-7.62e-05	450	0.00222222	1.66944	0.083382	1.37236	2.00461	0.0479526	0.118544	450	0.00222222
141	Carballido.phy.nex	441.405	417.618	436.493	1.96214	0.00333137	1.73943	2.22054	0.0012634	0.00562157	450	0.00222222	1.31557	0.0264989	-0.000117	0.972691	1.67713	0.0179823	0.0340564	-0.000156	-7.05e-05	450	0.00222222	1.68615	0.0782076	1.37261	1.99294	0.0378508	0.109987	600.609	0.00222222
142	Carballido.phy.nex	442.13	421.65	438.859	1.93485	0.0029478	1.67152	2.24057	0.00062	0.00528846	329.39	0.00222222	1.19347	0.0269812	-0.000113	0.769439	1.59876	0.0180282	0.0353862	-0.000155	-6.98e-05	450	0.00222222	1.64572	0.0755639	1.3386	1.98603	0.0355682	0.111508	659.143	0.00222222
143	Carballido.phy.nex	442.129	419.29	437.164	1.95962	0.00345878	1.72399	2.19213	0.00122977	0.00550578	450	0.00222222	1.25647	0.0263933	-0.000112	0.916853	1.70146	0.0174129	0.0341368	-0.000148	-6.6e-05	450	0.00222222	1.6372	0.0829316	1.32681	1.93331	0.0459691	0.122913	450	0.00222222
144	Carballido.phy.nex	442.219	418.71	437.469	1.94755	0.00318659	1.67868	2.18369	0.000965	0.00531576	388.865	0.00222222	1.3144	0.0263796	-0.000116	0.980984	1.69741	0.0181797	0.033815	-0.000153	-7.49e-05	500.353	0.00222222	1.66731	0.080029	1.34606	1.94553	0.0444348	0.111885	450	0.00222222
145	Carballido.phy.nex	443.18	419.59	438.699	1.94828	0.00290177	1.67977	2.17985	0.000843	0.00492225	450	0.00222222	1.29433	0.0262575	-0.000114	0.962107	1.68327	0.0183519	0.0340608	-0.000153	-7.44e-05	450	0.00222222	1.68631	0.0756876	1.37018	1.98022	0.0396708	0.109198	450	0.00222222
146	Carballido.phy.nex	442.336	417.449	437.125	1.94307	0.00344216	1.67678	2.18511	0.00136875	0.00543306	450	0.00222222	1.29613	0.0263136	-0.000115	0.941345	1.65136	0.0171979	0.0333866	-0.000156	-7.37e-05	450	0.00222222	1.66252	0.0817141	1.31835	1.94113	0.0471545	0.120661	450	0.00222222
147	Carballido.phy.nex	442.902	419.266	436.848	1.98545	0.00363144	1.77286	2.26837	0.00103582	0.00570543	450	0.00222222	1.38075	0.0249452	-0.000109	1.06398	1.73176	0.0171479	0.0320032	-0.00015	-7.4e-05	450	0.00222222	1.69163	0.0846321	1.38251	1.9703	0.054256	0.121271	450	0.00222222
148	Carballido.phy.nex	441.232	420.823	437.996	1.94881	0.0029389	1.7226	2.18921	0.000823	0.00536069	360.794	0.00222222	1.29099	0.0249009	-0.000103	0.890589	1.6078	0.0166244	0.0324381	-0.00014	-6.34e-05	450	0.00222222	1.67606	0.0728517	1.40516	2.05342	0.0381613	0.108457	450	0.00222222
149	Carballido.phy.nex	443.09	419.796	437.705	1.93782	0.00348301	1.66825	2.20892	0.00136373	0.00591855	513.602	0.00222222	1.21012	0.0260252	-0.000107	0.828681	1.60853	0.0181451	0.0342109	-0.000148	-7.18e-05	450	0.00222222	1.609	0.0854192	1.28026	1.95889	0.0468527	0.120477	516.5	0.00222222
150	Carballido.phy.nex	441.019	421.823	437.352	1.91592	0.00349609	1.67341	2.17359	0.001471	0.00585913	450	0.00222222	1.16175	0.0260468	-0.000105	0.767026	1.64143	0.0173265	0.0349575	-0.000146	-6.41e-05	450	0.00222222	1.59358	0.0808618	1.26429	1.91239	0.0413452	0.117582	450	0.00222222
151	Carballido.phy.nex	441.912	422.327	438.249	1.9457	0.0031848	1.71543	2.18509	0.000783	0.00516865	519.788	0.00222222	1.2904	0.0247031	-0.000102	0.885131	1.6468	0.0157487	0.0320187	-0.000135	-5.79e-05	450	0.00222222	1.64433	0.078969	1.29167	1.93071	0.043072	0.114686	547.048	0.00222222
152	Carballido.phy.nex	442.19	420.752	437.597	1.93111	0.00361414	1.65026	2.17506	0.00150311	0.00569577	450	0.00222222	1.2005	0.0262294	-0.000108	0.814143	1.5748	0.018514	0.0340022	-0.000144	-7.12e-05	379.808	0.00222222	1.59452	0.0847554	1.26309	1.90827	0.0509195	0.126716	450	0.00222222
153	Carballido.phy.nex	442.774	422.15	440.069	1.92627	0.00292499	1.68949	2.17455	0.000719	0.00488572	450	0.00222222	1.18589	0.0267041	-0.00011	0.739912	1.56424	0.0191576	0.0361874	-0.000154	-7.28e-05	450	0.00222222	1.64491	0.0732715	1.30621	1.96308	0.0316837	0.107052	450	0.00222222
154	Carballido.phy.nex	442.395	419.492	436.751	1.9592	0.00346521	1.67693	2.22798	0.000897	0.00554856	274.238	0.00222222	1.34365	0.0258045	-0.000114	1.02105	1.76875	0.0173442	0.0331833	-0.000152	-7.1e-05	450	0.00222222	1.68605	0.0812476	1.41762	1.99005	0.0425393	0.112074	450	0.00222222
155	Carballido.phy.nex	442.114	421.101	437.905	1.93378	0.00336567	1.68543	2.21116	0.00110715	0.00533418	388.74	0.00222222	1.30779	0.0256257	-0.00011	0.96538	1.70782	0.0185686	0.0347261	-0.000149	-7.18e-05	450	0.00222222	1.67946	0.0781446	1.3948	2.01506	0.0424646	0.113285	450	0.00222222
156	Carballido.phy.nex	443.089	421.109	439.719	1.96048	0.00274904	1.72625	2.20772	0.0004	0.00472959	450	0.00222222	1.24485	0.0264782	-0.000113	0.870347	1.60962	0.0181455	0.0344864	-0.000153	-7.68e-05	341.533	0.00222222	1.67136	0.0751088	1.32607	1.96919	0.0327293	0.11047	450	0.00222222
157	Carballido.phy.nex	443.985	418.994	437.346	1.98898	0.00356312	1.74841	2.27927	0.00133844	0.00578779	369.751	0.00222222	1.35169	0.0258299	-0.000115	1.0013	1.67215	0.0177383	0.0332731	-0.000156	-7.46e-05	556.141	0.00222222	1.69337	0.0830505	1.38099	1.99317	0.0469967	0.115467	522.721	0.00222222
158	Carballido.phy.nex	442.607	423.311	439.332	1.94753	0.00302963	1.70989	2.20557	0.000811	0.0049021	450	0.00222222	1.30671	0.0252724	-0.000108	0.878426	1.63996	0.0166433	0.0336462	-0.000154	-7.18e-05	346.692	0.00222222	1.68259	0.075415	1.37395	1.96195	0.0434853	0.109621	450	0.00222222
159	Carballido.phy.nex	442.626	419.406	438.581	1.96805	0.00303831	1.66811	2.20358	0.000488	0.0050821	342.977	0.00222222	1.33976	0.0261019	-0.000116	0.954737	1.65375	0.0189383	0.034821	-0.000159	-7.73e-05	450	0.00222222	1.70811	0.075186	1.42152	2.02398	0.0328164	0.106487	450	0.00222222
160	Carballido.phy.nex	441.394	422.654	439.409	1.92738	0.0026664	1.67076	2.21755	0.000852	0.00470434	365.674	0.00222222	1.12854	0.0265793	-0.000106	0.652371	1.56431	0.0183512	0.0374004	-0.000152	-6.58e-05	450	0.00222222	1.62701	0.0693835	1.31381	1.93546	0.028009	0.10674	450	0.00222222
161	Carballido.phy.nex	442.019	418.409	436.333	1.96665	0.00325729	1.69679	2.21929	0.00109314	0.00539736	189.405	0.00222222	1.35677	0.0256333	-0.000113	0.971677	1.69079	0.0167477	0.0329486	-0.000157	-7.35e-05	450	0.00222222	1.68793	0.0806143	1.34953	1.95405	0.0488435	0.119135	450	0.00222222
162	Carballido.phy.nex	443.396	420.025	438.852	1.94408	0.00327924	1.67575	2.19405	0.00111738	0.00537903	450	0.00222222	1.23782	0.0271668	-0.000117	0.80355	1.5951	0.0187518	0.0355542	-0.000161	-7.71e-05	655.089	0.00222222	1.64919	0.0805383	1.35442	1.9502	0.0419502	0.114598	450	0.00222222
163	Carballido.phy.nex	441.699	420.638	439.456	1.92406	0.00292565	1.65504	2.15865	0.000722	0.00568091	364.256	0.00222222	1.16849	0.027042	-0.000112	0.809616	1.60409	0.0180718	0.0350555	-0.000149	-6.98e-05	450	0.00222222	1.64706	0.0719055	1.31822	1.98821	0.0289924	0.108584	450	0.00222222
164	Carballido.phy.nex	441.133	421.646	437.657	1.91734	0.0031532	1.63669	2.15448	0.000941	0.00505396	450	0.00222222	1.19988	0.0258842	-0.000105	0.796403	1.58796	0.0177439	0.0346545	-0.00015	-7e-05	450	0.00222222	1.64013	0.0754328	1.2924	1.97403	0.0354644	0.113059	450	0.00222222
165	Carballido.phy.nex	442.692	419.491	438.457	1.93112	0.00327523	1.62126	2.17339	0.00124354	0.00530658	450	0.00222222	1.23972	0.0269062	-0.000115	0.864038	1.653	0.0180455	0.0349186	-0.000154	-7.24e-05	450	0.00222222	1.63878	0.0803111	1.36852	1.99231	0.0388108	0.114794	450	0.00222222
166	Carballido.phy.nex	442.418	419.185	437.39	1.9684	0.00330906	1.70377	2.20749	0.00104746	0.00549019	320.255	0.00222222	1.2977	0.0261526	-0.000113	0.961982	1.7361	0.0164978	0.0341012	-0.000156	-7.08e-05	385.315	0.00222222	1.66782	0.0802846	1.36493	1.94958	0.0427808	0.11551	450	0.00222222
167	Carballido.phy.nex	442.427	419.82	439.174	1.93642	0.00317259	1.68027	2.23119	0.000862	0.0051592	390.777	0.00222222	1.22091	0.0274457	-0.000119	0.794583	1.57841	0.0176922	0.0348982	-0.000159	-7.38e-05	450	0.00222222	1.65426	0.0767844	1.32158	1.92737	0.0345141	0.115792	450	0.00222222
168	Carballido.phy.nex	442.694	418.492	437.814	1.94845	0.00327385	1.66388	2.15917	0.000694	0.00504961	450	0.00222222	1.29461	0.0263537	-0.000114	0.954789	1.67289	0.018018	0.0333032	-0.000151	-7.38e-05	450	0.00222222	1.66986	0.0801232	1.31648	1.93501	0.0434325	0.11034	450	0.00222222
169	Carballido.phy.nex	442.414	420.376	438.833	1.94639	0.00295444	1.65172	2.17743	0.000566	0.00518997	387.439	0.00222222	1.28651	0.0258015	-0.00011	0.877234	1.62408	0.0186846	0.035054	-0.000153	-7.16e-05	450	0.00222222	1.66796	0.0753747	1.35755	1.95762	0.043201	0.116835	349.712	0.00222222
170	Carballido.phy.nex	440.775	420.579	437.168	1.92527	0.00310453	1.67958	2.17825	0.000902	0.00553272	321.109	0.00222222	1.25424	0.0254315	-0.000105	0.83812	1.61669	0.0175619	0.0340143	-0.000146	-6.6e-05	353.807	0.00222222	1.63401	0.0777399	1.35131	2.0033	0.0365805	0.118836	450	0.00222222
171	Carballido.phy.nex	440.704	419.57	437.102	1.91144	0.00313384	1.65335	2.17953	0.000711	0.00501628	325.895	0.00222222	1.23678	0.0257557	-0.000107	0.826598	1.55984	0.0180116	0.033453	-0.000142	-6.81e-05	515.641	0.00222222	1.63982	0.0767764	1.33049	1.9294	0.0384374	0.109015	450	0.00222222
172	Carballido.phy.nex	442.921	419.664	438.765	1.96556	0.00311358	1.70831	2.18861	0.000904	0.00523399	344.351	0.00222222	1.36628	0.0261277	-0.000118	1.02117	1.73465	0.0176503	0.0345233	-0.000159	-7.46e-05	374.871	0.00222222	1.71279	0.0747846	1.34678	1.95516	0.0358507	0.110212	450	0.00222222
173	Carballido.phy.nex	442.47	420.926	439.37	1.92727	0.0030084	1.62121	2.19009	0.000935	0.00511825	450	0.00222222	1.14754	0.0274709	-0.000114	0.752753	1.54846	0.0196992	0.0360708	-0.000152	-7.39e-05	450	0.00222222	1.62185	0.0761548	1.31249	1.95146	0.0322999	0.109169	450	0.00222222
174	Carballido.phy.nex	440.904	421.578	437.221	1.92021	0.00317175	1.67326	2.19925	0.00106723	0.00559574	450	0.00222222	1.23793	0.0249672	-0.000101	0.886315	1.62094	0.0167544	0.0328292	-0.000138	-6.24e-05	450	0.00222222	1.63034	0.0757037	1.30267	1.91978	0.0335574	0.109856	450	0.00222222
175	Carballido.phy.nex	442.813	419.888	438.491	1.9497	0.00296874	1.66811	2.21088	0.000714	0.00520042	450	0.00222222	1.31794	0.0255843	-0.000111	0.997697	1.68102	0.0174667	0.0328741	-0.000149	-7e-05	450	0.00222222	1.67783	0.0764726	1.37569	1.96586	0.0449774	0.119492	450	0.00222222
176	Carballido.phy.nex	442.203	419.784	438.207	1.94374	0.00308933	1.68158	2.1963	0.00069	0.00519691	376.755	0.00222222	1.28956	0.0263204	-0.000115	0.91248	1.63525	0.0179773	0.0343693	-0.000156	-7.02e-05	450	0.00222222	1.66653	0.0773042	1.32746	1.94784	0.0377836	0.114208	450	0.00222222
177	Carballido.phy.nex	442.823	419.422	438.141	1.96727	0.00331779	1.70625	2.22727	0.000745	0.0054084	450	0.00222222	1.30447	0.0264755	-0.000117	0.941045	1.68017	0.0174052	0.0342994	-0.00016	-7.1e-05	450	0.00222222	1.67633	0.0795705	1.36139	1.97926	0.0449697	0.117072	450	0.00222222
178	Carballido.phy.nex	443.349	421.017	439.95	1.9138	0.00320876	1.5854	2.18634	0.000847	0.00549521	450	0.00222222	1.07261	0.028905	-0.000121	0.64654	1.5103	0.0203319	0.0382342	-0.000162	-7.64e-05	373.619	0.00222222	1.59777	0.0802248	1.22149	1.91417	0.0396028	0.12221	420.626	0.00222222
179	Carballido.phy.nex	440.91	420.573	437.955	1.92846	0.00292393	1.67057	2.1919	0.000808	0.00510711	450	0.00222222	1.20504	0.0259579	-0.000106	0.767494	1.58973	0.0173767	0.0350419	-0.000141	-6e-05	450	0.00222222	1.62206	0.0769183	1.28272	1.94254	0.0361751	0.115659	282.25	0.00222222
180	Carballido.phy.nex	440.959	418.358	436.2	1.95577	0.0033009	1.6984	2.18478	0.00102968	0.00587028	450	0.00222222	1.29429	0.0257417	-0.00011	0.976433	1.65125	0.0177415	0.0328517	-0.000147	-7.43e-05	312.546	0.00222222	1.64331	0.0829147	1.31901	1.95148	0.0400041	0.121448	450	0.00222222
181	Carballido.phy.nex	443.113	421.415	439.459	1.97842	0.00324554	1.73987	2.23437	0.00125126	0.005164	450	0.00222222	1.28494	0.0263925	-0.000114	0.859239	1.61348	0.0183207	0.0349199	-0.000154	-7.28e-05	382.824	0.00222222	1.67997	0.0758914	1.36213	1.97596	0.0415704	0.111932	450	0.00222222
182	Carballido.phy.nex	444.55	420.811	439.509	1.99839	0.00328011	1.72612	2.23552	0.00116709	0.00531306	364.211	0.00222222	1.3903	0.0260939	-0.00012	1.01888	1.6998	0.0183313	0.0339341	-0.000161	-7.95e-05	518.46	0.00222222	1.72163	0.0796394	1.41379	1.98129	0.039827	0.109337	450	0.00222222
183	Carballido.phy.nex	442.679	420.122	438.333	1.92231	0.00311936	1.62169	2.17284	0.000727	0.00490493	388.905	0.00222222	1.19686	0.0266683	-0.000111	0.783474	1.58245	0.0182188	0.0346009	-0.000155	-7.61e-05	392.303	0.00222222	1.63019	0.0787488	1.32231	1.96015	0.0392247	0.118481	450	0.00222222
184	Carballido.phy.nex	442.91	421.02	438.922	1.94033	0.00312793	1.67846	2.17932	0.000829	0.0050875	450	0.00222222	1.19741	0.0263408	-0.000109	0.790826	1.57427	0.0180022	0.0347453	-0.000155	-7.47e-05	300.423	0.00222222	1.64813	0.0775663	1.33215	1.97241	0.0354699	0.11347	450	0.00222222
185	Carballido.phy.nex	442.446	420.07	436.843	1.97136	0.00359249	1.72297	2.19614	0.00122784	0.00553309	450	0.00222222	1.34449	0.0251249	-0.000109	0.961605	1.68481	0.0184636	0.0344506	-0.000149	-6.71e-05	386.742	0.00222222	1.66337	0.0825543	1.38747	1.98434	0.0459264	0.118165	450	0.00222222
186	Carballido.phy.nex	441.541	420.54	438.182	1.92942	0.00306476	1.69523	2.18433	0.00104392	0.00522804	450	0.00222222	1.20371	0.0265604	-0.000111	0.799123	1.57659	0.0181965	0.035001	-0.000152	-7e-05	363.164	0.00222222	1.63508	0.077329	1.30994	1.97098	0.0365944	0.118725	257.591	0.00222222
187	Carballido.phy.nex	442.751	421.812	439.735	1.91156	0.00301453	1.63776	2.16147	0.000783	0.00544787	327.154	0.00222222	1.16349	0.0267993	-0.00011	0.747372	1.5657	0.0174194	0.0346331	-0.000148	-6.44e-05	450	0.00222222	1.61721	0.0770994	1.32632	1.93397	0.0394337	0.120295	450	0.00222222
188	Carballido.phy.nex	442.46	421.595	438.447	1.93544	0.00300616	1.67152	2.16897	0.00093	0.00504579	450	0.00222222	1.26645	0.0253287	-0.000105	0.844625	1.61959	0.0159467	0.0328534	-0.000143	-6.35e-05	450	0.00222222	1.65796	0.0751409	1.35478	1.93397	0.0419999	0.114194	450	0.00222222
189	Carballido.phy.nex	440.601	419.397	437.182	1.914	0.00333912	1.64617	2.17765	0.00128128	0.00556179	450	0.00222222	1.20322	0.0263362	-0.000109	0.810625	1.5952	0.0185288	0.0343096	-0.000147	-7.34e-05	450	0.00222222	1.60338	0.0802713	1.25014	1.96112	0.0378769	0.117429	518.667	0.00222222
190	Carballido.phy.nex	443.69	418.26	438.275	1.97432	0.00316166	1.73213	2.24268	0.00093	0.00526481	450	0.00222222	1.42492	0.0258369	-0.00012	1.0847	1.69502	0.0180106	0.0324413	-0.000153	-7.72e-05	450	0.00222222	1.72626	0.078318	1.42765	1.99945	0.0456198	0.114092	450	0.00222222
191	Carballido.phy.nex	441.646	422.313	439.073	1.93239	0.00284854	1.64921	2.19993	0.000827	0.00490298	342.427	0.00222222	1.15345	0.0263764	-0.000106	0.726946	1.55499	0.0182892	0.035067	-0.000148	-6.84e-05	375.103	0.00222222	1.61995	0.0741755	1.24672	1.92846	0.0327268	0.115506	526.508	0.00222222
192	Carballido.phy.nex	442.916	420.009	438.544	1.99814	0.00293392	1.76679	2.24671	0.00076	0.00499087	344.323	0.00222222	1.42595	0.0249726	-0.000113	1.09125	1.76862	0.0168851	0.0333196	-0.000156	-7.16e-05	450	0.00222222	1.73274	0.0761201	1.47628	1.98781	0.039624	0.111477	560.395	0.00222222
193	Carballido.phy.nex	444.058	420.152	439.054	1.97791	0.00321661	1.70329	2.24104	0.000637	0.00514212	450	0.00222222	1.36608	0.0262768	-0.000119	1.02869	1.74385	0.0175166	0.0341588	-0.000158	-7.01e-05	450	0.00222222	1.70789	0.0768347	1.39847	2.03359	0.0448032	0.109828	397.73	0.00222222
194	Carballido.phy.nex	442.126	419.004	437.666	1.9554	0.0032632	1.70523	2.20063	0.00128509	0.00557482	450	0.00222222	1.32627	0.0259626	-0.000114	0.994885	1.70409	0.0180949	0.0341741	-0.000154	-7.39e-05	450	0.00222222	1.67086	0.0785452	1.38067	1.96318	0.0420805	0.108468	450	0.00222222
195	Carballido.phy.nex	442.888	419.641	438.442	1.949	0.00319111	1.62853	2.21386	0.00112649	0.00552454	518.188	0.00222222	1.30463	0.0262024	-0.000114	0.992638	1.67882	0.0182483	0.0338728	-0.000154	-7.75e-05	450	0.00222222	1.67063	0.0785178	1.33909	1.94706	0.0417263	0.11338	364.081	0.00222222
196	Carballido.phy.nex	441.993	419.603	437.732	1.94515	0.00324933	1.70267	2.20726	0.0012206	0.00545072	450	0.00222222	1.33633	0.0250878	-0.000107	0.984293	1.69169	0.0162902	0.0329968	-0.000148	-6.48e-05	372.311	0.00222222	1.66172	0.0795974	1.35627	1.94897	0.0406937	0.11333	450	0.00222222
197	Carballido.phy.nex	441.412	420.491	438.157	1.91373	0.00301149	1.67893	2.18388	0.000891	0.00494671	450	0.00222222	1.20553	0.0259534	-0.000106	0.765934	1.56458	0.0179015	0.0333041	-0.000141	-6.84e-05	567.175	0.00222222	1.63558	0.0761792	1.34897	1.9355	0.0403876	0.114046	486.926	0.00222222
198	Carballido.phy.nex	443.311	420.632	439.009	1.93184	0.00335579	1.62904	2.1755	0.00120382	0.00528038	450	0.00222222	1.18829	0.027084	-0.000113	0.767251	1.52076	0.0189966	0.0356965	-0.000154	-7.43e-05	450	0.00222222	1.61732	0.0808215	1.25042	1.91306	0.0462583	0.117168	709.046	0.00222222
199	Carballido.phy.nex	442.117	420.82	438.48	1.95608	0.00299556	1.67188	2.17375	0.000612	0.00509817	364.624	0.00222222	1.2744	0.0262802	-0.000113	0.896964	1.69529	0.0176745	0.0352193	-0.000157	-6.81e-05	540.803	0.00222222	1.67653	0.0735921	1.36862	1.98313	0.0335732	0.108015	450	0.00222222
200	Carballido.phy.nex	441.529	420.57	437.497	1.96597	0.00326707	1.7117	2.21712	0.00103216	0.00537101	450	0.00222222	1.32583	0.0255957	-0.000111	0.949429	1.68497	0.0180626	0.0342505	-0.000151	-7.01e-05	450	0.00222222	1.67564	0.0771787	1.33555	1.96499	0.044256	0.121257	303.351	0.00222222
201	Cau.phy.nex	715.248	716.371	714.661	2.09606	0.0040379	1.93268	2.29482	0.00194907	0.00609364	450	0.00222222	1.94826	0.00962573	-3.93e-05	1.65259	2.26564	-0.000404	0.0184678	-0.0001	3.6e-05	450	0.00222222	1.86371	0.0659434	1.57792	2.13217	0.0301247	0.102098	399.201	0.00222222
202	Cau.phy.nex	716.721	717.844	715.868	2.11579	0.00374667	1.94878	2.29763	0.00159455	0.00613785	450	0.00222222	1.95049	0.010033	-4.4e-05	1.64159	2.22833	9.62e-05	0.018106	-0.00011	2.07e-05	450	0.00222222	1.89584	0.0606549	1.61646	2.16374	0.0278142	0.0958375	450	0.00222222
203	Cau.phy.nex	717.342	718.631	717.349	2.11254	0.00363584	1.93075	2.26434	0.00140159	0.00569497	450	0.00222222	2.00442	0.00832039	-3.51e-05	1.75027	2.30831	-0.00196298	0.0165525	-9.48e-05	3.31e-05	386.889	0.00222222	1.91211	0.0573774	1.64934	2.14959	0.0250824	0.088853	450	0.00222222
204	Cau.phy.nex	717.365	717.851	716.525	2.10712	0.00371034	1.94732	2.30518	0.00125862	0.00587457	450	0.00222222	1.97438	0.00914619	-3.97e-05	1.67327	2.2533	-0.00124474	0.0185719	-0.000111	2.77e-05	403.214	0.00222222	1.90729	0.0594427	1.67209	2.18644	0.0226649	0.0892492	450	0.00222222
205	Cau.phy.nex	717.203	718.504	717.274	2.10669	0.00382264	1.91112	2.25517	0.00177063	0.00594567	450	0.00222222	1.98896	0.00886097	-3.69e-05	1.71787	2.31157	-4e-05	0.0185187	-0.000107	2.59e-05	602.108	0.00222222	1.90572	0.0591815	1.65186	2.17775	0.0241263	0.088735	450	0.00222222
206	Cau.phy.nex	714.434	715.403	714.094	2.0911	0.00375687	1.91535	2.24972	0.0016761	0.00600159	450	0.00222222	1.96796	0.00906761	-3.98e-05	1.67971	2.19212	6.34e-05	0.0185679	-0.000117	2.17e-05	450	0.00222222	1.90004	0.0580551	1.63947	2.17661	0.0259273	0.0904046	450	0.00222222
207	Cau.phy.nex	716.323	717.8	716.447	2.11976	0.00370313	1.95712	2.29546	0.00142112	0.00568398	450	0.00222222	1.98956	0.00876336	-3.71e-05	1.70659	2.31763	-9.54e-05	0.0197265	-0.000118	2.33e-05	618.921	0.00222222	1.90853	0.0592578	1.65296	2.16521	0.0289561	0.092228	450	0.00222222
208	Cau.phy.nex	716.166	716.387	715.545	2.11211	0.00371013	1.92658	2.25407	0.00179046	0.00595173	450	0.00222222	1.95127	0.0101877	-4.72e-05	1.6766	2.2421	-0.000901	0.019794	-0.000118	2.73e-05	450	0.00222222	1.89719	0.0599873	1.67076	2.15232	0.030732	0.0928897	450	0.00222222
209	Cau.phy.nex	715.787	715.844	715.12	2.1103	0.00378533	1.936	2.27293	0.00180605	0.00605334	450	0.00222222	1.94774	0.0103104	-4.65e-05	1.66253	2.23434	0.00104252	0.0189528	-0.000111	1.52e-05	450	0.00222222	1.874	0.0627769	1.62165	2.11533	0.0344349	0.0985559	460.161	0.00222222
210	Cau.phy.nex	715.442	716.27	714.513	2.09941	0.0039027	1.92527	2.29163	0.00184777	0.00603528	450	0.00222222	1.93846	0.0101957	-4.44e-05	1.6213	2.2306	0.0015716	0.0199017	-0.000106	2.18e-05	526.457	0.00222222	1.88765	0.0611565	1.63448	2.12067	0.028055	0.0892239	450	0.00222222
211	Cau.phy.nex	716.218	716.481	715.635	2.11431	0.00376197	1.92728	2.28846	0.00195925	0.00629341	450	0.00222222	1.97096	0.00964103	-4.29e-05	1.68013	2.27858	0.000388	0.0209016	-0.000123	2.28e-05	450	0.00222222	1.89744	0.0603481	1.66437	2.1842	0.0255151	0.0931364	641.495	0.00222222
212	Cau.phy.nex	716.511	717.532	715.65	2.12322	0.00367231	1.96204	2.31572	0.00167501	0.00605803	450	0.00222222	1.99143	0.00925401	-4.25e-05	1.71632	2.24381	-0.000178	0.0174991	-0.0001	2.51e-05	450	0.00222222	1.92681	0.0566157	1.66957	2.13529	0.0256147	0.0888847	450	0.00222222
213	Cau.phy.nex	715.988	717.662	716.17	2.1162	0.00372534	1.93606	2.2983	0.00154687	0.00565347	450	0.00222222	2.00574	0.00784012	-2.9e-05	1.65732	2.29756	-0.00190647	0.0195275	-9.8e-05	4.71e-05	450	0.00222222	1.90006	0.0583337	1.63904	2.15835	0.0287839	0.0920777	450	0.00222222
214	Cau.phy.nex	717.372	719.044	717.342	2.11467	0.00367307	1.93617	2.27961	0.00127712	0.00566746	450	0.00222222	2.0067	0.0079274	-3.18e-05	1.75598	2.297	-0.00185282	0.0170511	-0.0001	3.66e-05	397.809	0.00222222	1.9168	0.0576169	1.66659	2.13136	0.0279415	0.0896623	450	0.00222222
215	Cau.phy.nex	716.128	717.303	715.445	2.09582	0.00368357	1.91437	2.282	0.00168517	0.00592285	450	0.00222222	1.95633	0.00944172	-4.28e-05	1.64941	2.2129	-0.000334	0.0191515	-0.000117	2.66e-05	464.093	0.00222222	1.88976	0.0593327	1.63446	2.1141	0.0254465	0.0890735	450	0.00222222
216	Cau.phy.nex	715.736	716.713	715.606	2.11138	0.00381935	1.94562	2.30272	0.00177678	0.00603129	450	0.00222222	1.9747	0.00910958	-3.79e-05	1.66118	2.24438	-0.00031	0.0186357	-0.00011	2.61e-05	412.542	0.00222222	1.88466	0.0623213	1.63836	2.12655	0.0305211	0.0953402	450	0.00222222
217	Cau.phy.nex	716.224	717.08	715.57	2.11022	0.00396593	1.91307	2.27646	0.00198903	0.00615559	450	0.00222222	1.97634	0.00925156	-4e-05	1.67869	2.26063	-0.000368	0.0176658	-0.000112	2.17e-05	450	0.00222222	1.88825	0.0620847	1.61868	2.12478	0.0294332	0.0949613	450	0.00222222
218	Cau.phy.nex	715.901	717.199	715.841	2.11308	0.00390398	1.933	2.30043	0.00145263	0.00616024	450	0.00222222	2.00215	0.00871946	-3.61e-05	1.7481	2.2966	-0.000597	0.016832	-9.48e-05	3.63e-05	507.638	0.00222222	1.90541	0.0609193	1.665	2.15395	0.0309128	0.095081	450	0.00222222
219	Cau.phy.nex	716.119	717.107	715.048	2.11866	0.0038123	1.94333	2.29979	0.00123875	0.00574973	450	0.00222222	1.98387	0.00917972	-3.9e-05	1.71107	2.27696	0.000151	0.018694	-0.000103	2.97e-05	373.987	0.00222222	1.89964	0.0592207	1.62753	2.14302	0.0253743	0.0911981	364.807	0.00222222
220	Cau.phy.nex	716.951	717.81	716.686	2.1105	0.00375898	1.92949	2.2891	0.00192831	0.00584365	387.851	0.00222222	1.98299	0.00929523	-4.08e-05	1.6985	2.24554	-0.000682	0.0193093	-0.000119	2.59e-05	450	0.00222222	1.91171	0.0588722	1.67967	2.1687	0.0295337	0.0927021	450	0.00222222
221	Cau.phy.nex	715.718	717.108	715.417	2.10436	0.00401245	1.94079	2.27134	0.00208509	0.00625642	450	0.00222222	1.98349	0.00910076	-3.81e-05	1.73755	2.26451	0.000564	0.0181501	-9.92e-05	2.69e-05	385.523	0.00222222	1.87615	0.0639957	1.6396	2.1507	0.0310703	0.0959709	562.879	0.00222222
222	Cau.phy.nex	715.652	716.576	715.535	2.10927	0.00370336	1.93513	2.30629	0.00137775	0.00604222	450	0.00222222	1.95943	0.0095698	-4.17e-05	1.66838	2.26677	0.000145	0.0186742	-0.000103	1.98e-05	528.416	0.00222222	1.90563	0.0585801	1.63056	2.17488	0.0203123	0.0917619	621.121	0.00222222
223	Cau.phy.nex	715.593	716.412	715.443	2.11678	0.00380467	1.95146	2.29973	0.00186603	0.00588429	450	0.00222222	1.99001	0.00888589	-3.74e-05	1.68113	2.26262	-0.000911	0.0181239	-9.91e-05	3.11e-05	372.113	0.00222222	1.88777	0.0618106	1.66605	2.15826	0.0288359	0.0937261	344.599	0.00222222
224	Cau.phy.nex	715.609	716.537	715.243	2.10527	0.00384557	1.94225	2.28516	0.00166227	0.0060806	951.475	0.00222222	1.9696	0.00908912	-3.77e-05	1.63484	2.25451	-0.00124311	0.0190936	-0.000107	3.57e-05	450	0.00222222	1.88161	0.0614643	1.60326	2.13252	0.0268968	0.0962645	475.408	0.00222222
225	Cau.phy.nex	715.676	716.728	715.193	2.1036	0.00379707	1.92772	2.28998	0.0013155	0.00601834	639.816	0.00222222	1.95429	0.0104901	-4.96e-05	1.68261	2.23883	0.00112826	0.0201696	-0.000123	1.55e-05	450	0.00222222	1.89507	0.060042	1.62794	2.1266	0.0286921	0.0911514	450	0.00222222
226	Cau.phy.nex	715.517	716.852	715.496	2.11151	0.00376126	1.90772	2.25999	0.00173134	0.005879	450	0.00222222	1.99572	0.00823338	-3.14e-05	1.71325	2.27619	-0.000916	0.0165923	-8.92e-05	2.52e-05	450	0.00222222	1.88663	0.0606273	1.63714	2.1681	0.0301875	0.0932463	373.4	0.00222222
227	Cau.phy.nex	716.383	717.888	716.01	2.1018	0.00387639	1.92288	2.2798	0.00171228	0.00617508	352.678	0.00222222	2.00042	0.00823508	-3.25e-05	1.73649	2.3242	-0.00134815	0.0176801	-0.000102	3.06e-05	544.097	0.00222222	1.89114	0.0603991	1.63768	2.13683	0.0240823	0.0893206	450	0.00222222
228	Cau.phy.nex	715.609	716.598	715.206	2.10236	0.00391994	1.92976	2.28033	0.00171578	0.00583982	450	0.00222222	1.96987	0.00971119	-4.23e-05	1.66822	2.26563	-0.000131	0.0192772	-0.000114	2.04e-05	450	0.00222222	1.88641	0.0624411	1.63463	2.11648	0.0315942	0.0910376	450	0.00222222
229	Cau.phy.nex	716.405	717.183	715.914	2.10943	0.00381232	1.94335	2.26166	0.00129827	0.00567101	506.015	0.00222222	1.97208	0.00992456	-4.51e-05	1.66072	2.20817	0.000896	0.0192561	-0.000117	1.89e-05	450	0.00222222	1.89241	0.0619451	1.66599	2.1698	0.0239618	0.0923493	450	0.00222222
230	Cau.phy.nex	716.326	717.392	716.103	2.11009	0.00379642	1.92023	2.28079	0.00153662	0.0056753	450	0.00222222	1.97066	0.00951234	-4.1e-05	1.67601	2.2305	0.000463	0.0186975	-0.000105	2.54e-05	450	0.00222222	1.88913	0.0622296	1.6362	2.16695	0.0319022	0.0960207	387.455	0.00222222
231	Cau.phy.nex	716.047	717.629	716.202	2.11939	0.0035791	1.95301	2.30608	0.00128123	0.00572186	538.799	0.00222222	2.03095	0.007256	-2.54e-05	1.73779	2.32327	-0.00320849	0.0173153	-8.77e-05	5.33e-05	450	0.00222222	1.90503	0.0589395	1.58953	2.15243	0.0242796	0.0957834	450	0.00222222
232	Cau.phy.nex	716.822	717.716	716.067	2.11719	0.00369566	1.92847	2.28999	0.00185841	0.00608112	450	0.00222222	1.96831	0.00941758	-4.08e-05	1.645	2.28317	-0.000951	0.017674	-0.000104	2.21e-05	450	0.00222222	1.88736	0.0609998	1.64415	2.14363	0.0247032	0.091172	383.704	0.00222222
233	Cau.phy.nex	716.499	717.615	716.255	2.11305	0.00350083	1.94602	2.27149	0.00129125	0.00575775	450	0.00222222	1.95535	0.00995166	-4.8e-05	1.68769	2.2752	-0.000263	0.0201381	-0.00012	2.73e-05	450	0.00222222	1.90856	0.0561823	1.69509	2.14572	0.0236305	0.0885695	450	0.00222222
234	Cau.phy.nex	714.992	716.751	715.327	2.09852	0.00380165	1.92678	2.26578	0.00198293	0.00595195	450	0.00222222	1.99307	0.00821043	-3.18e-05	1.67297	2.31847	-0.00260911	0.017392	-9.41e-05	3.91e-05	450	0.00222222	1.8864	0.0602716	1.64563	2.16397	0.030205	0.0956745	450	0.00222222
235	Cau.phy.nex	715.368	717.059	715.097	2.10496	0.00365444	1.94497	2.27619	0.00160487	0.00596093	450	0.00222222	1.97466	0.00914123	-4.02e-05	1.71307	2.26798	0.00139696	0.0191284	-0.000109	2.07e-05	450	0.00222222	1.91455	0.0570714	1.65775	2.17852	0.0236737	0.0913621	450	0.00222222
236	Cau.phy.nex	716.205	717.643	716.131	2.10623	0.00369895	1.9439	2.29109	0.00139909	0.00589452	450	0.00222222	2.00501	0.00771793	-2.83e-05	1.71937	2.30523	-0.00162521	0.017571	-0.000104	2.96e-05	338.963	0.00222222	1.90227	0.0574905	1.65879	2.19072	0.0192712	0.0879414	516.285	0.00222222
237	Cau.phy.nex	716.538	717.318	716.487	2.10266	0.00365046	1.92764	2.30018	0.00143728	0.0057898	375.278	0.00222222	1.98423	0.00857626	-3.59e-05	1.69665	2.32737	-0.00082	0.0189919	-0.000111	2.38e-05	450	0.00222222	1.90565	0.0578646	1.65366	2.18752	0.027364	0.0939051	450	0.00222222
238	Cau.phy.nex	715.714	717.485	715.559	2.10181	0.00375111	1.90929	2.26181	0.00137207	0.00592258	450	0.00222222	1.99059	0.00851818	-3.64e-05	1.68915	2.28378	-0.000983	0.0175025	-0.000103	3.28e-05	1176.1	0.00222222	1.92067	0.0565736	1.68113	2.16872	0.0232347	0.084359	450	0.00222222
239	Cau.phy.nex	716.261	717.129	715.939	2.11686	0.00375569	1.95588	2.30726	0.00136479	0.00561523	402.444	0.00222222	1.9787	0.00956856	-4.33e-05	1.68714	2.25952	0.000308	0.0192234	-0.000118	1.91e-05	450	0.00222222	1.91815	0.0580317	1.6829	2.17158	0.0249991	0.0882984	528.331	0.00222222
240	Cau.phy.nex	715.605	716.365	715.051	2.10902	0.00385589	1.9255	2.28161	0.00165728	0.00579175	628.242	0.00222222	1.9549	0.0103754	-4.76e-05	1.68043	2.22234	3.74e-06	0.0199164	-0.000122	2.24e-05	450	0.00222222	1.89368	0.0626002	1.60616	2.1199	0.0300863	0.0907183	377.17	0.00222222
241	Cau.phy.nex	715.597	716.568	715.364	2.09869	0.00400501	1.9383	2.2823	0.00198989	0.00599533	450	0.00222222	1.96103	0.00948175	-3.94e-05	1.64654	2.26832	-0.00188484	0.0190956	-0.000112	3.5e-05	548.064	0.00222222	1.87426	0.0632001	1.61891	2.13118	0.0309173	0.0950064	450	0.00222222
242	Cau.phy.nex	717.714	718.776	717.218	2.11708	0.00365748	1.92844	2.28905	0.00147808	0.00565217	450	0.00222222	1.96454	0.00978408	-4.33e-05	1.64256	2.23895	0.000284	0.019737	-0.000108	2.79e-05	450	0.00222222	1.89272	0.0606718	1.62443	2.16784	0.0257773	0.0962601	450	0.00222222
243	Cau.phy.nex	716.668	717.69	715.837	2.11486	0.00377026	1.92518	2.31302	0.00133598	0.00567651	450	0.00222222	1.97517	0.00903006	-3.8e-05	1.69561	2.29715	-0.00133788	0.0189564	-0.000105	4.25e-05	380.816	0.00222222	1.89152	0.0608249	1.64487	2.17655	0.0233739	0.0958641	450	0.00222222
244	Cau.phy.nex	716.687	718.078	716.958	2.11283	0.00369482	1.94263	2.29293	0.00148139	0.005878	364.05	0.00222222	2.00262	0.00798581	-3.17e-05	1.65794	2.2615	-0.00363917	0.0168833	-0.000102	4.07e-05	450	0.00222222	1.9136	0.0581859	1.66814	2.18022	0.0226518	0.0894866	431.852	0.00222222
245	Cau.phy.nex	716.605	717.467	716.362	2.10505	0.00370228	1.89793	2.29751	0.00108493	0.00583239	450	0.00222222	1.95621	0.0101698	-4.79e-05	1.67227	2.24256	0.000639	0.0207512	-0.000115	2.81e-05	450	0.00222222	1.90877	0.0576652	1.63405	2.12963	0.0213097	0.0892501	450	0.00222222
246	Cau.phy.nex	717.282	718.619	717.108	2.12361	0.00357165	1.95581	2.31294	0.00154671	0.00586706	450	0.00222222	1.99535	0.00861499	-3.62e-05	1.74337	2.28661	-0.00133978	0.016656	-9.94e-05	2.8e-05	450	0.00222222	1.92495	0.056558	1.63758	2.14863	0.0186743	0.087214	346.316	0.00222222
247	Cau.phy.nex	716.532	716.984	715.877	2.10804	0.00388746	1.94273	2.31172	0.00192421	0.0061061	450	0.00222222	1.98126	0.00828444	-3.08e-05	1.68424	2.27237	-0.000806	0.0177671	-0.000101	3.11e-05	450	0.00222222	1.88587	0.0614338	1.59935	2.14297	0.0259604	0.0955803	450	0.00222222
248	Cau.phy.nex	716.58	717.276	715.655	2.10741	0.00375488	1.91317	2.26271	0.00183289	0.00620993	450	0.00222222	1.96862	0.00981593	-4.57e-05	1.71702	2.27136	0.000296	0.0185579	-0.000114	1.68e-05	450	0.00222222	1.90084	0.0592243	1.64295	2.1654	0.0257385	0.0925897	450	0.00222222
249	Cau.phy.nex	714.927	715.366	713.919	2.10803	0.00379812	1.94862	2.28397	0.00168653	0.00584986	450	0.00222222	1.97703	0.00944743	-4.21e-05	1.70861	2.2439	0.000166	0.0188436	-0.000107	2.89e-05	388.409	0.00222222	1.89396	0.0612382	1.68908	2.17638	0.0337982	0.0995271	450	0.00222222
250	Cau.phy.nex	714.557	715.536	713.731	2.0956	0.00386523	1.93745	2.27554	0.0016184	0.00603218	450	0.00222222	1.94383	0.0101463	-4.72e-05	1.65254	2.24411	-0.000264	0.0197585	-0.00012	2.33e-05	388.031	0.00222222	1.88184	0.0612881	1.63899	2.14709	0.0316393	0.0939941	450	0.00222222
251	Cau.phy.nex	715.728	716.881	716.137	2.11125	0.00380666	1.93306	2.30168	0.00184746	0.00622073	511.048	0.00222222	1.99653	0.0084757	-3.33e-05	1.69874	2.303	0.000387	0.0189124	-0.000108	2.53e-05	450	0.00222222	1.90782	0.0586999	1.62599	2.15392	0.0286416	0.0967467	450	0.00222222
252	Cau.phy.nex	715.544	716.128	715.268	2.11233	0.00371854	1.94567	2.29833	0.0012768	0.00559679	450	0.00222222	1.98192	0.00870052	-3.5e-05	1.67823	2.27494	-0.000663	0.0177429	-9.47e-05	2.98e-05	450	0.00222222	1.89018	0.0600849	1.64405	2.14074	0.0244416	0.089501	450	0.00222222
253	Cau.phy.nex	717.171	718.061	716.492	2.10747	0.00371457	1.91382	2.26516	0.00148866	0.00574169	450	0.00222222	2.00165	0.00880227	-3.83e-05	1.71483	2.26684	-0.000125	0.0177314	-0.000104	2.68e-05	681.189	0.00222222	1.9071	0.0588546	1.68136	2.15172	0.026594	0.0880953	450	0.00222222
254	Cau.phy.nex	716.093	716.996	715.619	2.11234	0.00368966	1.91059	2.28421	0.0014835	0.00589098	450	0.00222222	1.94692	0.00985847	-4.32e-05	1.63546	2.32357	-0.00033	0.0211339	-0.000114	2.79e-05	450	0.00222222	1.88201	0.0613337	1.6357	2.1458	0.0297709	0.0939769	450	0.00222222
255	Cau.phy.nex	716.827	717.722	716.286	2.10986	0.0037664	1.91007	2.26393	0.00138542	0.00602903	358.173	0.00222222	1.9851	0.0085097	-3.39e-05	1.69479	2.2974	0.000733	0.0194377	-0.000103	2.72e-05	450	0.00222222	1.90113	0.0589655	1.64925	2.13708	0.0267256	0.0881475	450	0.00222222
256	Cau.phy.nex	716.144	717.104	715.592	2.1075	0.00375517	1.90656	2.27272	0.00159467	0.00595174	450	0.00222222	1.95065	0.00990302	-4.41e-05	1.64426	2.277	-0.000166	0.0197581	-0.000109	2.56e-05	450	0.00222222	1.88374	0.0604669	1.61571	2.11512	0.0251944	0.0895765	475.03	0.00222222
257	Cau.phy.nex	716.498	717.702	716.561	2.11601	0.00361741	1.93782	2.2586	0.00152633	0.00588724	450	0.00222222	1.99872	0.00850059	-3.52e-05	1.71613	2.3072	-0.000242	0.0188564	-0.000104	3.22e-05	514.555	0.00222222	1.90848	0.0586562	1.64962	2.19832	0.0232717	0.0915023	380.66	0.00222222
258	Cau.phy.nex	715.523	716.53	715.48	2.1057	0.00375719	1.93891	2.2765	0.00152613	0.00586437	650.407	0.00222222	1.96739	0.00935181	-3.96e-05	1.63592	2.24128	-8.03e-05	0.0192569	-0.00011	2.34e-05	576.646	0.00222222	1.88952	0.0608657	1.65372	2.13422	0.027371	0.090497	450	0.00222222
259	Cau.phy.nex	715.871	717.613	715.974	2.11417	0.00366483	1.93985	2.29724	0.00144648	0.0059479	450	0.00222222	1.97609	0.00920439	-3.95e-05	1.69289	2.28622	-0.000243	0.0189709	-0.000115	1.75e-05	346.422	0.00222222	1.90152	0.058998	1.61985	2.13122	0.0245927	0.0910259	450	0.00222222
260	Cau.phy.nex	717.603	718.448	716.665	2.10736	0.00382598	1.94712	2.29642	0.00170601	0.00606082	468.058	0.00222222	1.99569	0.00864203	-3.56e-05	1.73777	2.2909	-0.000815	0.0166673	-9.87e-05	2.62e-05	450	0.00222222	1.91017	0.0592097	1.67034	2.15995	0.0293943	0.0920106	523.193	0.00222222
261	Cau.phy.nex	717.308	717.985	717.087	2.12298	0.00367838	1.94669	2.28533	0.00175789	0.00604268	552.472	0.00222222	2.00306	0.00891865	-3.92e-05	1.72202	2.26277	-0.000389	0.0186991	-0.000111	2.98e-05	358.908	0.00222222	1.92305	0.0575287	1.69117	2.16758	0.0241299	0.0867603	517.353	0.00222222
262	Cau.phy.nex	715.838	717.652	715.856	2.10674	0.00365345	1.92818	2.27018	0.0018418	0.00586629	450	0.00222222	2.02695	0.00696221	-2.35e-05	1.75451	2.36297	-0.00272469	0.0177094	-9.02e-05	4.94e-05	450	0.00222222	1.90914	0.0570855	1.64465	2.15597	0.0235222	0.0906855	450	0.00222222
263	Cau.phy.nex	715.242	716.873	715.027	2.1055	0.00395443	1.93165	2.27668	0.00190018	0.00588465	450	0.00222222	1.9749	0.00898067	-3.6e-05	1.67073	2.25497	-0.000179	0.0192738	-0.000108	2.79e-05	450	0.00222222	1.86383	0.063514	1.57679	2.0975	0.0321079	0.0955799	450	0.00222222
264	Cau.phy.nex	714.798	715.58	714.419	2.10347	0.00390088	1.92104	2.26171	0.0017039	0.00580226	298.05	0.00222222	1.96362	0.00976444	-4.33e-05	1.66954	2.24872	9.5e-05	0.0198497	-0.000115	2.84e-05	437.962	0.00222222	1.88856	0.0616514	1.62685	2.16306	0.0289875	0.0959457	450	0.00222222
265	Cau.phy.nex	716.118	717.637	715.69	2.12166	0.00368979	1.95444	2.30716	0.00157162	0.00623449	450	0.00222222	1.97884	0.00905972	-3.73e-05	1.72725	2.26927	-0.000838	0.0177444	-0.000103	2.53e-05	450	0.00222222	1.89712	0.0601587	1.60553	2.13577	0.0246572	0.0929568	450	0.00222222
266	Cau.phy.nex	717.594	718.125	716.953	2.12095	0.00372054	1.92119	2.27628	0.00154976	0.00608407	450	0.00222222	1.99162	0.00928615	-4.13e-05	1.71694	2.27013	0.000874	0.0195829	-0.000117	1.46e-05	450	0.00222222	1.91108	0.058454	1.67522	2.15182	0.0278009	0.0856756	450	0.00222222
267	Cau.phy.nex	717.605	718.504	716.838	2.12286	0.00371248	1.96183	2.32337	0.00145902	0.00601429	450	0.00222222	1.98118	0.00932041	-4.07e-05	1.69668	2.25921	-0.00108088	0.0176321	-0.000101	3.34e-05	563.51	0.00222222	1.89738	0.0606917	1.67327	2.16232	0.0234318	0.090708	450	0.00222222
268	Cau.phy.nex	717.451	718.403	717.173	2.11418	0.00390326	1.95566	2.28318	0.00169234	0.00610208	450	0.00222222	1.99137	0.00901104	-3.74e-05	1.71098	2.26581	0.000224	0.0182951	-0.000105	2.5e-05	732.515	0.00222222	1.90708	0.0607468	1.66806	2.13532	0.0284967	0.0911628	536.53	0.00222222
269	Cau.phy.nex	716.273	717.311	716.589	2.11364	0.00372078	1.92965	2.27425	0.00159543	0.00584657	450	0.00222222	1.97966	0.00889544	-3.6e-05	1.70077	2.32082	-0.00164594	0.0180148	-0.000103	2.98e-05	451.323	0.00222222	1.88861	0.0606591	1.62921	2.16082	0.0277841	0.0910305	166.99	0.00222222
270	Cau.phy.nex	715.579	716.345	715.326	2.08679	0.00375079	1.91918	2.27756	0.00133116	0.00585724	450	0.00222222	1.92359	0.0106842	-5.19e-05	1.63354	2.20719	0.0012322	0.0215256	-0.000121	2.53e-05	533.972	0.00222222	1.88276	0.0594022	1.60256	2.12244	0.0246413	0.0917167	450	0.00222222
271	Cau.phy.nex	716.774	717.877	716.434	2.11962	0.00356881	1.96512	2.32287	0.001166	0.00558689	450	0.00222222	1.98578	0.00886931	-3.87e-05	1.71348	2.29252	-0.00144388	0.018577	-0.000119	2.59e-05	450	0.00222222	1.90768	0.0572082	1.6613	2.18729	0.0236857	0.0906696	450	0.00222222
272	Cau.phy.nex	715.696	717.425	715.658	2.10664	0.00394702	1.93744	2.31591	0.00153059	0.00612858	450	0.00222222	1.98235	0.00891971	-3.71e-05	1.6977	2.28406	-0.000133	0.0185856	-0.000108	1.98e-05	450	0.00222222	1.90071	0.0606178	1.67967	2.16439	0.0295765	0.0934579	450	0.00222222
273	Cau.phy.nex	716.534	717.74	716.425	2.11428	0.00376027	1.93437	2.28281	0.00142954	0.00585467	517.888	0.00222222	1.99024	0.0083017	-3.23e-05	1.68381	2.28767	-0.000434	0.0187972	-0.000109	2.49e-05	450	0.00222222	1.89107	0.0614208	1.66316	2.18217	0.0286718	0.0924231	450	0.00222222
274	Cau.phy.nex	715.622	717.127	715.925	2.11026	0.00348921	1.92953	2.26289	0.00160702	0.00578096	450	0.00222222	1.99912	0.00783735	-2.96e-05	1.70191	2.31059	-0.00109427	0.0186032	-0.000103	3.22e-05	450	0.00222222	1.92443	0.0549939	1.65046	2.17801	0.0149288	0.0875129	450	0.00222222
275	Cau.phy.nex	716.474	717.657	716.399	2.10816	0.00379856	1.93936	2.29887	0.0016741	0.00615806	423.64	0.00222222	1.99633	0.00835641	-3.23e-05	1.745	2.33	-0.00196119	0.017689	-0.000101	3.52e-05	450	0.00222222	1.90245	0.059896	1.66297	2.15069	0.0300063	0.0924609	385.378	0.00222222
276	Cau.phy.nex	715.966	717.683	716.014	2.10356	0.00384005	1.91161	2.27535	0.00167134	0.00619309	610.709	0.00222222	1.97449	0.00876729	-3.47e-05	1.63462	2.28554	-0.000712	0.0191378	-0.000106	2.62e-05	450	0.00222222	1.88428	0.0602652	1.63005	2.19572	0.0253544	0.0933897	450	0.00222222
277	Cau.phy.nex	716.019	716.681	715.585	2.10108	0.00397583	1.92542	2.27925	0.00204527	0.00614778	450	0.00222222	1.94859	0.0103513	-4.7e-05	1.69395	2.21604	0.0012978	0.0195936	-0.00012	1.75e-05	822.551	0.00222222	1.88685	0.0620885	1.63549	2.15185	0.0280561	0.0938557	504.551	0.00222222
278	Cau.phy.nex	713.812	714.545	713.405	2.08534	0.00379913	1.90205	2.23695	0.00186334	0.00592689	368.277	0.00222222	1.92423	0.0108553	-5.19e-05	1.66408	2.20031	0.00113477	0.0199626	-0.000119	2.28e-05	450	0.00222222	1.87307	0.061693	1.62445	2.16453	0.0245464	0.0920589	450	0.00222222
279	Cau.phy.nex	715.288	716.703	715.215	2.10841	0.00376366	1.94457	2.30781	0.00172814	0.00584803	450	0.00222222	1.98442	0.00831693	-3.19e-05	1.70668	2.27983	-0.00153208	0.0173255	-9.7e-05	3.76e-05	348.812	0.00222222	1.89345	0.0598664	1.65016	2.16675	0.0264558	0.0945074	450	0.00222222
280	Cau.phy.nex	716.718	718.009	716.282	2.11648	0.00364639	1.94789	2.29288	0.00126551	0.00534693	450	0.00222222	1.98107	0.00891323	-3.78e-05	1.68906	2.30509	-0.000856	0.0183509	-0.000109	2.75e-05	450	0.00222222	1.90205	0.0585237	1.63995	2.13303	0.0252452	0.0908245	450	0.00222222
281	Cau.phy.nex	715.33	716.421	715.12	2.10275	0.00390485	1.92485	2.30698	0.00197761	0.00611627	450	0.00222222	1.95966	0.00963877	-4.05e-05	1.67682	2.26593	0.000696	0.0185717	-0.000102	2.19e-05	450	0.00222222	1.87612	0.062715	1.60045	2.156	0.03173	0.0983104	450	0.00222222
282	Cau.phy.nex	714.675	716.028	714.691	2.09729	0.00385636	1.93927	2.28757	0.00172773	0.00608468	450	0.00222222	1.95178	0.00992665	-4.59e-05	1.62427	2.19621	0.000533	0.0191906	-0.000112	2.13e-05	626.668	0.00222222	1.88943	0.0601678	1.63425	2.15283	0.0269671	0.0921518	524.491	0.00222222
283	Cau.phy.nex	716.435	717.495	715.708	2.11421	0.00385871	1.95166	2.29552	0.00195468	0.00624619	513.932	0.00222222	1.98548	0.00910323	-3.94e-05	1.69611	2.27599	6.96e-06	0.0187801	-0.000114	2.67e-05	450	0.00222222	1.91446	0.0594249	1.64548	2.14646	0.0251595	0.0906606	450	0.00222222
284	Cau.phy.nex	716.498	717.238	716.263	2.10847	0.00378854	1.91769	2.28595	0.00140024	0.00598693	450	0.00222222	1.98891	0.00912012	-4.04e-05	1.69343	2.22189	0.000323	0.0193558	-0.000109	3.38e-05	450	0.00222222	1.9314	0.0563367	1.66973	2.2106	0.0235914	0.0943996	355.998	0.00222222
285	Cau.phy.nex	716.569	717.039	715.941	2.11221	0.00385181	1.93867	2.28579	0.00191878	0.00612075	386.529	0.00222222	1.9499	0.00993199	-4.33e-05	1.61682	2.24356	-0.000666	0.0185405	-0.000114	1.67e-05	450	0.00222222	1.87141	0.0632809	1.59463	2.12726	0.0331199	0.099316	450	0.00222222
286	Cau.phy.nex	715.715	717.423	715.451	2.10225	0.00374407	1.94659	2.27127	0.00172296	0.00581437	450	0.00222222	2.0024	0.00805762	-3.16e-05	1.70135	2.2743	-0.00139589	0.0178332	-9.19e-05	3.54e-05	450	0.00222222	1.92067	0.0556576	1.68927	2.18692	0.0234583	0.0861474	450	0.00222222
287	Cau.phy.nex	715.051	715.743	714.414	2.10946	0.00405242	1.94794	2.28125	0.0017648	0.0061304	450	0.00222222	1.95672	0.0106426	-4.97e-05	1.71324	2.26421	0.00128941	0.0192672	-0.00011	1.79e-05	450	0.00222222	1.89023	0.062944	1.64746	2.12732	0.0297958	0.0936923	487.267	0.00222222
288	Cau.phy.nex	717.689	718.775	717.11	2.11709	0.00383726	1.95306	2.2787	0.00168898	0.00594358	453.535	0.00222222	2.00715	0.00851125	-3.49e-05	1.72558	2.29073	-0.00255194	0.0163603	-9.7e-05	4.09e-05	450	0.00222222	1.92907	0.0575115	1.67408	2.17196	0.0248979	0.0895129	450	0.00222222
289	Cau.phy.nex	716.293	717.387	716.041	2.09618	0.00371691	1.92631	2.28012	0.00162966	0.00573273	450	0.00222222	1.96613	0.00922165	-4.1e-05	1.67175	2.22833	-0.00246288	0.0175175	-0.000107	4e-05	450	0.00222222	1.90492	0.0569341	1.61784	2.18613	0.0251415	0.0933303	450	0.00222222
290	Cau.phy.nex	716.397	717.024	715.878	2.08942	0.00407088	1.9112	2.254	0.00206243	0.00620432	450	0.00222222	1.94024	0.0104148	-4.74e-05	1.66592	2.22423	-0.000154	0.0208305	-0.000118	3.09e-05	450	0.00222222	1.86164	0.0647277	1.60083	2.10062	0.0360634	0.097209	298.486	0.00222222
291	Cau.phy.nex	715.89	716.714	715.776	2.10946	0.00370499	1.93276	2.27567	0.00123117	0.00546002	524.735	0.00222222	1.9716	0.00860949	-3.5e-05	1.65664	2.29946	-0.00165624	0.0184103	-9.95e-05	3.58e-05	450	0.00222222	1.89939	0.0583428	1.57417	2.14604	0.020271	0.0895639	450	0.00222222
292	Cau.phy.nex	717.134	718.407	716.813	2.11916	0.00374464	1.95327	2.27626	0.00154819	0.00567804	390.547	0.00222222	1.99264	0.00882234	-3.71e-05	1.7308	2.27196	0.000377	0.0187011	-9.92e-05	2.82e-05	450	0.00222222	1.91409	0.0578941	1.67056	2.19053	0.0277958	0.0939579	450	0.00222222
293	Cau.phy.nex	715.54	716.494	715.794	2.1086	0.00390017	1.93737	2.31155	0.00163309	0.00602428	450	0.00222222	1.99506	0.00881007	-3.74e-05	1.67999	2.2409	-7.07e-05	0.0188438	-0.000114	2.63e-05	450	0.00222222	1.90666	0.059802	1.6796	2.17695	0.0290995	0.09842	450	0.00222222
294	Cau.phy.nex	717.035	718.059	716.649	2.11371	0.00363382	1.93798	2.29067	0.00159503	0.00568405	450	0.00222222	1.98167	0.00879771	-3.68e-05	1.69363	2.35429	-0.00110161	0.019992	-0.000108	3.65e-05	450	0.00222222	1.88656	0.0601166	1.6285	2.16991	0.0296147	0.0950043	450	0.00222222
295	Cau.phy.nex	717.268	718.369	717.177	2.11614	0.00371013	1.96405	2.2966	0.0015842	0.00599773	377.271	0.00222222	1.99145	0.00834264	-3.25e-05	1.69752	2.28338	0.000299	0.0180878	-9.49e-05	2.61e-05	450	0.00222222	1.89427	0.060383	1.63993	2.1379	0.0276859	0.0938421	291.792	0.00222222
296	Cau.phy.nex	715.579	716.201	715.344	2.09037	0.00390537	1.93996	2.28007	0.00200345	0.00582351	450	0.00222222	1.95644	0.00942533	-3.86e-05	1.62178	2.27738	-0.00164924	0.0194183	-0.000105	3.35e-05	545.524	0.00222222	1.87195	0.063234	1.63296	2.16643	0.029211	0.0975644	598.757	0.00222222
297	Cau.phy.nex	716.111	717.155	715.158	2.10508	0.00375468	1.94692	2.29478	0.00149846	0.00577399	450	0.00222222	1.98021	0.00929569	-4.16e-05	1.69992	2.27447	-0.00125167	0.0182237	-0.00011	3.13e-05	450	0.00222222	1.90533	0.0583982	1.67704	2.15198	0.0239967	0.0887584	450	0.00222222
298	Cau.phy.nex	715.061	716.143	714.725	2.08412	0.00380344	1.90272	2.27404	0.00109143	0.00568259	450	0.00222222	1.94247	0.00990934	-4.48e-05	1.66037	2.23816	0.00054	0.018605	-0.000115	1.83e-05	504.958	0.00222222	1.88784	0.0592248	1.65361	2.11044	0.0322502	0.0922195	550.209	0.00222222
299	Cau.phy.nex	715.607	716.785	715.114	2.10231	0.00390481	1.94602	2.27154	0.00175005	0.00589175	450	0.00222222	1.95993	0.00948795	-3.93e-05	1.66183	2.24736	3.96e-05	0.0185073	-9.66e-05	3.09e-05	450	0.00222222	1.89937	0.060478	1.67343	2.17754	0.029672	0.0941864	451.273	0.00222222
300	Cau.phy.nex	716.887	718.003	716.763	2.10976	0.00355793	1.927	2.26205	0.00177035	0.00600196	450	0.00222222	1.99851	0.00820021	-3.3e-05	1.70047	2.26841	-0.00108346	0.0177996	-0.000101	3.29e-05	450	0.00222222	1.90107	0.0583861	1.58097	2.16892	0.0236672	0.0919954	450	0.00222222
301	Chiba.phy.nex	136.455	137.351	136.316	1.60335	0.0106901	1.01316	2.12331	-0.0156461	0.0425104	450	0.00222222	1.20831	0.067213	-0.00171576	0.302513	2.22187	-0.057231	0.179044	-0.00487311	0.0019691	450	0.0266667	1.36956	0.106569	0.446408	2.11946	-0.132953	0.284186	450	0.00222222
302	Chiba.phy.nex	136.045	136.853	135.759	1.576	0.0102342	0.988019	2.18522	-0.0213185	0.0473888	450	0.00222222	1.14874	0.0756474	-0.00210139	0.130556	2.11717	-0.0606033	0.202986	-0.00634295	0.00196716	450	0.0222222	1.38328	0.0945322	0.397492	2.25885	-0.147057	0.331326	450	0.00888889
303	Chiba.phy.nex	135.934	137.361	135.999	1.54261	0.0122058	0.928208	2.13465	-0.0200295	0.0434156	385.095	0.00222222	1.16956	0.064561	-0.00161122	-0.0795216	2.40677	-0.0876891	0.203584	-0.00520188	0.00323246	450	0.0755556	1.3798	0.0935183	0.411953	2.32493	-0.128939	0.334011	450	0.00888889
304	Chiba.phy.nex	135.238	135.372	134.803	1.60472	0.00650023	0.951557	2.27652	-0.0315354	0.0407202	498.339	0.00222222	1.13509	0.0770714	-0.00218781	0.213454	2.1393	-0.0251653	0.200676	-0.00589297	0.000824	450	0.0222222	1.40745	0.07918	0.567578	2.40435	-0.182644	0.291394	450	0.0133333
305	Chiba.phy.nex	136.67	136.93	136.741	1.70243	0.00306824	1.02615	2.29311	-0.0251778	0.0358026	450	0.00222222	1.15563	0.0831724	-0.00236365	0.199085	2.15747	-0.0245621	0.22122	-0.00651131	0.000773	572.693	0.0311111	1.52783	0.051591	0.582238	2.35082	-0.15963	0.264362	450	0.00444444
306	Chiba.phy.nex	136.696	133.889	136.856	1.79311	-0.00215971	1.16239	2.35674	-0.0338663	0.0259115	450	0.00222222	0.963194	0.13395	-0.00424909	-0.125646	1.95432	0.0189382	0.278791	-0.00835638	-0.000761	450	0.0844444	1.6562	0.0246071	0.511136	2.53249	-0.180497	0.261139	450	0.00222222
307	Chiba.phy.nex	135.5	136.602	135.283	1.5264	0.0119314	0.87929	2.11572	-0.0131788	0.0450714	450	0.00222222	1.08343	0.0765586	-0.00193589	0.115275	2.07087	-0.0639048	0.190024	-0.00564462	0.00171598	450	0.0444444	1.31385	0.100207	0.36154	2.21887	-0.10797	0.33095	450	0.00444444
308	Chiba.phy.nex	135.452	136.8	135.228	1.46715	0.0166874	0.858846	2.04118	-0.0104427	0.043478	568.379	0.00222222	1.19077	0.0538659	-0.00104506	0.266101	2.09604	-0.0623851	0.156798	-0.00452786	0.00169658	381.422	0.0177778	1.18224	0.141132	0.265153	2.042	-0.0655285	0.350123	450	0.0222222
309	Chiba.phy.nex	135.929	137.563	135.69	1.5386	0.0153475	0.872467	2.09708	-0.0214148	0.045482	892.199	0.00222222	1.3444	0.0437134	-0.000954	0.313254	2.31995	-0.078841	0.172473	-0.00517784	0.00283633	450	0.0177778	1.33307	0.116465	0.334627	2.3248	-0.109268	0.380382	450	0.0177778
310	Chiba.phy.nex	137.268	137.685	137.078	1.65331	0.00917608	1.13269	2.22173	-0.0182875	0.0374359	450	0.00222222	1.11827	0.0909417	-0.00264123	0.0308363	2.11372	-0.0191914	0.252435	-0.00635132	0.00166235	450	0.0488889	1.53292	0.0667807	0.676086	2.46267	-0.161234	0.254613	450	0.00444444
311	Chiba.phy.nex	133.956	135.107	133.955	1.45357	0.016893	0.892267	2.10812	-0.0192651	0.0508865	297.905	0.00222222	1.07109	0.0741579	-0.00175968	0.152831	2.14911	-0.0498206	0.196224	-0.00554425	0.00211656	389.083	0.0444444	1.15566	0.149778	0.27867	2.13885	-0.10517	0.380553	450	0.0311111
312	Chiba.phy.nex	136.253	135.981	136.109	1.68684	0.003252	1.03177	2.19122	-0.0231908	0.0310966	398.183	0.00222222	1.07342	0.0970978	-0.00283777	0.00297563	1.97829	-0.0306891	0.222464	-0.00656697	0.00125379	450	0.04	1.49572	0.0618158	0.583096	2.42982	-0.151072	0.284151	450	0.00444444
313	Chiba.phy.nex	136.71	137.777	136.676	1.67557	0.00567354	1.19034	2.21245	-0.0208741	0.0330786	539.772	0.00222222	1.20379	0.0724036	-0.0019729	0.182278	2.20666	-0.0452544	0.181644	-0.00491323	0.00162993	450	0.0222222	1.50904	0.0674209	0.717371	2.38572	-0.148288	0.29334	558.672	0.00222222
314	Chiba.phy.nex	136.168	135.34	135.936	1.6663	0.00372593	0.951472	2.16667	-0.0250131	0.0366408	358.088	0.00222222	0.979243	0.113468	-0.00342215	0.0297068	2.0316	-0.00267618	0.231138	-0.00732751	-0.00031	331.869	0.0711111	1.5001	0.0586895	0.55622	2.36205	-0.132981	0.268745	450	0.00222222
315	Chiba.phy.nex	136.432	137.764	136.059	1.59947	0.0123429	1.09518	2.13112	-0.0175296	0.0396215	450	0.00222222	1.25457	0.0619525	-0.00152662	0.198723	2.21466	-0.0560671	0.194071	-0.00552025	0.00195966	475.962	0.0266667	1.3475	0.116655	0.558997	2.18394	-0.0921645	0.338934	450	0.00222222
316	Chiba.phy.nex	135.852	136.747	135.839	1.61469	0.00823637	1.06188	2.19517	-0.0231199	0.0428498	475.62	0.00222222	1.09515	0.0837649	-0.00235907	-0.0695014	2.10458	-0.0519822	0.233025	-0.00682457	0.00162261	458.145	0.0666667	1.44484	0.0816073	0.641137	2.50528	-0.181649	0.299197	564.074	0.00888889
317	Chiba.phy.nex	134.347	135.251	134.304	1.52334	0.0105116	0.827615	2.136	-0.018212	0.0430205	450	0.00222222	0.886442	0.0982252	-0.00255463	-0.457692	1.97194	-0.0417577	0.267407	-0.00746903	0.00146774	450	0.155556	1.28727	0.102613	0.347077	2.28376	-0.150255	0.32046	450	0.0133333
318	Chiba.phy.nex	136.976	138.074	136.505	1.6038	0.0132058	1.01033	2.13509	-0.0232157	0.0431137	450	0.00222222	1.32446	0.0623898	-0.00178709	0.440665	2.24648	-0.0717393	0.191599	-0.00630863	0.00238439	450	0.0177778	1.45106	0.0975719	0.386483	2.31536	-0.13161	0.369591	450	0.00444444
319	Chiba.phy.nex	133.65	135.185	133.738	1.37633	0.0192628	0.634267	2.00679	-0.0176223	0.0534679	450	0.00222222	1.09356	0.0600566	-0.00127964	-0.131371	2.19452	-0.0778102	0.208753	-0.00540052	0.00242713	450	0.0844444	1.09852	0.151386	-0.112519	2.11725	-0.112003	0.452399	375.895	0.0711111
320	Chiba.phy.nex	135.057	136.164	134.911	1.48851	0.0151629	0.840638	2.11041	-0.0198475	0.0472219	450	0.00222222	1.06849	0.0755191	-0.00185667	0.0456903	2.32851	-0.064215	0.220513	-0.00648816	0.00220869	527.73	0.0622222	1.22382	0.134296	0.286011	2.36703	-0.132302	0.371923	450	0.0311111
321	Chiba.phy.nex	136.092	137.567	135.795	1.56735	0.0178571	1.0972	2.11362	-0.0123257	0.0487016	939.387	0.00222222	1.17979	0.0704479	-0.00165144	0.128312	2.09242	-0.0526229	0.208569	-0.00577013	0.00224263	450	0.04	1.25383	0.153625	0.406236	2.08541	-0.0766923	0.348362	450	0.00222222
322	Chiba.phy.nex	135.827	136.747	135.521	1.58296	0.0107616	1.07401	2.12718	-0.0193735	0.0434878	563.942	0.00222222	1.08037	0.0870919	-0.00241014	-0.0875534	2.13945	-0.0385817	0.251674	-0.00698917	0.0018893	450	0.0844444	1.36533	0.0990361	0.340498	2.31941	-0.150559	0.341322	450	0.0177778
323	Chiba.phy.nex	136.279	136.993	135.77	1.56405	0.0120537	0.965585	2.10084	-0.0124617	0.0395891	450	0.00222222	1.1177	0.0761785	-0.00192326	0.112846	2.10462	-0.0561305	0.196934	-0.00549764	0.00197748	450	0.0222222	1.31601	0.112659	0.436826	2.28567	-0.106904	0.332369	450	0.0222222
324	Chiba.phy.nex	134.159	135.569	134.14	1.45647	0.0225196	0.90435	1.9206	-0.0106801	0.0558627	360.431	0.00222222	1.22709	0.0602465	-0.00133517	0.320692	2.16342	-0.0805549	0.182474	-0.00555966	0.00351924	333.735	0.00888889	1.14061	0.172822	0.200909	2.01208	-0.0888944	0.408972	435.676	0.0311111
325	Chiba.phy.nex	136.146	137.522	136.029	1.53977	0.0138087	0.890058	2.07522	-0.0193294	0.0422623	247.436	0.00222222	1.12763	0.069173	-0.00164477	-0.101862	2.30395	-0.0678156	0.21172	-0.00533322	0.00229124	450	0.08	1.28072	0.123088	0.412546	2.30145	-0.11481	0.348272	450	0.00444444
326	Chiba.phy.nex	135.837	136.57	135.622	1.52376	0.0124521	0.767271	2.03051	-0.0202512	0.0428843	450	0.00222222	1.0278	0.0905076	-0.00245114	-0.305007	2.02777	-0.0616883	0.246637	-0.00726135	0.00204779	450	0.124444	1.29454	0.112226	0.223321	2.14569	-0.123145	0.346168	450	0.0177778
327	Chiba.phy.nex	136.505	136.46	136.299	1.67821	0.00569785	1.01843	2.23594	-0.0256805	0.0310964	450	0.00222222	1.05288	0.102305	-0.00304338	0.064932	2.1272	-0.0245883	0.244533	-0.0079391	0.000475	450	0.0622222	1.54814	0.052507	0.766039	2.56761	-0.183549	0.229111	450	0.00222222
328	Chiba.phy.nex	136.335	137.446	136.118	1.63842	0.0084612	1.12776	2.25027	-0.0195991	0.0349437	450	0.00222222	1.19372	0.0695491	-0.00183055	-0.0371387	2.21514	-0.0801885	0.195653	-0.00586567	0.00193211	600.282	0.0533333	1.48794	0.0730117	0.624613	2.46112	-0.135517	0.30739	450	0.0133333
329	Chiba.phy.nex	135.951	137.298	135.631	1.56545	0.0115193	0.965803	2.146	-0.0199726	0.0417136	762.787	0.00222222	1.22412	0.0598676	-0.00148649	0.0500199	2.18459	-0.0709317	0.184957	-0.00489727	0.00238485	450	0.0177778	1.32825	0.107804	0.266012	2.18447	-0.115601	0.384337	450	0.00222222
330	Chiba.phy.nex	135.307	136.372	135.217	1.51699	0.0159575	1.0431	2.14225	-0.0130536	0.044794	450	0.00222222	1.01369	0.0840873	-0.00200858	-0.20791	2.22615	-0.0454042	0.226214	-0.0062426	0.00149073	450	0.124444	1.26717	0.128211	0.375162	2.27236	-0.0859034	0.38284	450	0.00888889
331	Chiba.phy.nex	135.285	135.414	134.98	1.58363	0.00832325	0.839518	2.12418	-0.0247111	0.0455473	450	0.00222222	1.03861	0.0987536	-0.00298065	-0.00847004	2.23622	-0.0439571	0.24128	-0.00742129	0.00185365	450	0.08	1.39804	0.0891534	0.470176	2.28173	-0.182659	0.296351	450	0.00444444
332	Chiba.phy.nex	136.459	137.27	136.154	1.64761	0.00479394	1.03776	2.23607	-0.0215879	0.0333474	450	0.00222222	1.24807	0.0676561	-0.00190662	0.268265	2.17213	-0.0608186	0.176481	-0.00540922	0.00135018	450	0.0222222	1.48991	0.0629921	0.698412	2.44868	-0.122723	0.288683	388.458	0.00222222
333	Chiba.phy.nex	135.646	137.531	135.78	1.52264	0.0170017	0.947557	1.97763	-0.00800169	0.0479868	382.118	0.00222222	1.2962	0.0463645	-0.000883	0.277751	2.2968	-0.0796933	0.165591	-0.00435449	0.00245988	450	0.00888889	1.21578	0.148802	0.380681	2.1057	-0.0765523	0.374198	450	0.0133333
334	Chiba.phy.nex	135.994	137.409	135.677	1.56442	0.0142246	1.02351	2.04867	-0.0153064	0.0438481	450	0.00222222	1.19595	0.062883	-0.00149422	0.0195204	2.07362	-0.0525085	0.187303	-0.00508805	0.00214176	531.942	0.0444444	1.27553	0.129236	0.293298	2.12786	-0.0737882	0.369212	450	0.0133333
335	Chiba.phy.nex	136.334	136.915	136.052	1.62698	0.0104404	1.12314	2.15589	-0.0173233	0.0404176	530.04	0.00222222	1.09081	0.087819	-0.00239844	0.0172986	2.05241	-0.0409302	0.208748	-0.00572751	0.00178748	450	0.0533333	1.39192	0.105196	0.528384	2.18402	-0.126105	0.290696	450	0.00444444
336	Chiba.phy.nex	135.144	135.648	134.747	1.60079	0.00718336	1.01584	2.19679	-0.0220078	0.0400454	450	0.00222222	1.16876	0.0695167	-0.0018246	0.0863948	2.20058	-0.0363314	0.198551	-0.00484243	0.00140265	450	0.0488889	1.36855	0.0923028	0.513941	2.29688	-0.133722	0.324954	450	0.00222222
337	Chiba.phy.nex	135.835	135.402	135.461	1.60482	0.0121874	1.11291	2.20451	-0.0200269	0.0468323	450	0.00222222	0.948547	0.125957	-0.00399545	0.00941466	2.0388	-0.0158431	0.279362	-0.00936703	0.000585	450	0.0755556	1.3762	0.114697	0.625268	2.21664	-0.0677012	0.328657	370.772	0.00222222
338	Chiba.phy.nex	135.839	136.469	135.65	1.60863	0.00599276	1.03891	2.36154	-0.023788	0.0397125	302.742	0.00222222	1.02073	0.0894893	-0.00242058	-0.226194	2.21975	-0.0563416	0.244924	-0.0062354	0.00201228	450	0.12	1.47828	0.0565847	0.479081	2.54896	-0.225079	0.266299	450	0.00888889
339	Chiba.phy.nex	135.255	135.984	134.863	1.49068	0.0149135	0.912094	2.0887	-0.0145581	0.0461682	450	0.00222222	0.955796	0.0861315	-0.00200105	-0.210862	1.98668	-0.0362079	0.225296	-0.00546991	0.00163426	450	0.12	1.18879	0.142352	0.190352	2.04453	-0.0569268	0.380482	450	0.0133333
340	Chiba.phy.nex	136.1	137.019	135.849	1.51578	0.0163714	0.922438	2.11	-0.0206343	0.0471294	450	0.00222222	1.07035	0.0861078	-0.00231925	-0.244063	1.9933	-0.0519122	0.240806	-0.00708427	0.00226053	450	0.08	1.27663	0.125815	0.286322	2.18408	-0.132063	0.341842	648.42	0.0177778
341	Chiba.phy.nex	137.37	137.38	137.323	1.75626	0.00249134	1.11502	2.34112	-0.0291026	0.0340232	450	0.00222222	1.01183	0.117281	-0.0037453	-0.27354	2.08357	-0.0373773	0.274687	-0.00862549	0.00105	467.998	0.115556	1.59081	0.0529334	0.65873	2.60149	-0.168595	0.28601	371.15	0.00222222
342	Chiba.phy.nex	135.917	136.288	135.684	1.60201	0.00929023	0.952827	2.12471	-0.0179822	0.0410295	450	0.00222222	1.07068	0.083148	-0.00214075	-0.0925795	2.04542	-0.045277	0.210537	-0.00551067	0.00173429	450	0.0577778	1.31506	0.113678	0.388911	2.23105	-0.103726	0.330593	450	0.0222222
343	Chiba.phy.nex	135.532	136.774	135.265	1.48546	0.0173888	0.858715	2.03536	-0.0180454	0.0480526	450	0.00222222	1.07182	0.0756486	-0.00183292	-0.208271	2.05914	-0.0528277	0.213165	-0.00597155	0.00219472	603.632	0.08	1.19806	0.149928	0.195023	2.08409	-0.0647669	0.404786	450	0.0222222
344	Chiba.phy.nex	135.545	137.108	135.289	1.52098	0.0161581	0.909632	2.11681	-0.0156343	0.056141	450	0.00222222	1.27256	0.0559673	-0.00134825	0.125418	2.19845	-0.0782362	0.190088	-0.00584142	0.00269992	450	0.0266667	1.22685	0.14456	0.291074	2.19499	-0.109924	0.371229	945.842	0.00444444
345	Chiba.phy.nex	136.884	136.663	136.899	1.77288	9.9e-05	1.234	2.38444	-0.0354738	0.0322736	450	0.00222222	1.20358	0.0917435	-0.00297209	0.176368	2.18518	-0.03513	0.210256	-0.00628868	0.00108899	450	0.04	1.62337	0.042905	0.647607	2.53252	-0.183523	0.290825	450	0.00222222
346	Chiba.phy.nex	136.083	135.827	136.124	1.60964	0.00626993	0.917424	2.22231	-0.0233199	0.0356853	450	0.00222222	0.820073	0.123844	-0.00349309	-0.413607	1.9996	-0.0201382	0.262353	-0.00748701	0.000443	450	0.208889	1.50871	0.0596715	0.520646	2.5957	-0.189254	0.286781	682.883	0.00888889
347	Chiba.phy.nex	136.208	137.75	135.982	1.55263	0.0152836	0.955763	2.13175	-0.0168035	0.0487198	450	0.00222222	1.26162	0.0555315	-0.00126566	0.317956	2.23849	-0.0486149	0.171001	-0.0044207	0.0024353	450	0.0177778	1.26746	0.131259	0.335036	2.28005	-0.123955	0.390596	384.702	0.00888889
348	Chiba.phy.nex	136.239	137.148	136.109	1.58488	0.0112557	0.957085	2.16245	-0.0218421	0.0432063	450	0.00222222	1.14126	0.0779598	-0.00217539	0.13721	2.19515	-0.0479634	0.200635	-0.00632503	0.00176173	450	0.0488889	1.34246	0.106517	0.448073	2.42663	-0.140109	0.356499	450	0.00888889
349	Chiba.phy.nex	134.559	135.525	134.214	1.42281	0.0179812	0.802263	1.9874	-0.0168734	0.0535083	450	0.00222222	1.03869	0.0775765	-0.00192568	-0.0760191	2.06441	-0.0545327	0.225821	-0.00581194	0.0026505	372.436	0.0666667	1.17661	0.137296	0.0821879	2.25413	-0.0957251	0.425485	450	0.0622222
350	Chiba.phy.nex	134.937	135.486	134.701	1.51754	0.01241	0.913577	2.16614	-0.0260316	0.0506576	450	0.00222222	0.926917	0.107602	-0.0030718	-0.0828408	2.17038	-0.0478719	0.253158	-0.00822127	0.00166815	450	0.12	1.28558	0.116756	0.249353	2.25971	-0.178517	0.340861	450	0.0266667
351	Chiba.phy.nex	135.365	135.967	134.87	1.52226	0.0133763	0.937768	2.1425	-0.0158698	0.0442043	514.002	0.00222222	1.03821	0.0806076	-0.00196751	-0.17977	1.9515	-0.0312752	0.223072	-0.00568781	0.00154448	450	0.0888889	1.24724	0.124348	0.291418	2.2068	-0.114399	0.344274	450	0.0177778
352	Chiba.phy.nex	132.345	133.99	132.483	1.33277	0.0219803	0.687141	1.85533	-0.00965342	0.0533663	450	0.00222222	1.19017	0.0449946	-0.000709	0.291555	2.25487	-0.0758501	0.164705	-0.00383778	0.00278271	450	0.0355556	1.06399	0.165745	0.149418	2.21518	-0.0683985	0.419862	370.844	0.0533333
353	Chiba.phy.nex	135.343	136.98	135.241	1.46268	0.0174187	0.87652	2.05968	-0.0162135	0.0479536	513.66	0.00222222	1.12268	0.0699478	-0.00168028	-0.0979372	2.17605	-0.0699131	0.206456	-0.00568158	0.00271905	621.608	0.0844444	1.19173	0.140315	0.141936	2.26044	-0.154242	0.372551	576.464	0.0311111
354	Chiba.phy.nex	134.638	135.475	134.617	1.48354	0.0144673	0.729491	2.06935	-0.0196297	0.0448044	450	0.00222222	0.9058	0.100068	-0.00263279	-0.214487	2.0668	-0.0555161	0.239764	-0.0069926	0.00178357	450	0.151111	1.2078	0.130945	0.119255	2.11492	-0.105118	0.38479	450	0.0266667
355	Chiba.phy.nex	135.886	136.755	135.64	1.64181	0.00524247	1.16347	2.20557	-0.0199833	0.0330373	450	0.00222222	1.24935	0.0629647	-0.00171991	0.286612	2.0952	-0.047659	0.175838	-0.00515539	0.00143651	450	0.0133333	1.47531	0.0631707	0.633596	2.38851	-0.178304	0.278185	450	0.00222222
356	Chiba.phy.nex	135.104	135.696	134.904	1.53939	0.0126271	0.926861	2.14426	-0.0198322	0.0493016	450	0.00222222	1.06136	0.0845259	-0.00228793	-0.0299809	2.04312	-0.0645974	0.215228	-0.00614015	0.00209715	468.433	0.0711111	1.28704	0.109482	0.234514	2.13154	-0.133758	0.365556	518.967	0.0133333
357	Chiba.phy.nex	135.892	136.247	135.803	1.6192	0.00751391	1.08876	2.19912	-0.0242457	0.0364152	450	0.00222222	0.978833	0.0983381	-0.00265761	-0.163756	2.02279	-0.064619	0.207325	-0.00646948	0.0012227	557.654	0.0888889	1.41827	0.0853761	0.4843	2.30028	-0.139608	0.30893	450	0.00222222
358	Chiba.phy.nex	136.256	136.291	135.873	1.58555	0.0132754	1.04277	2.09894	-0.0174225	0.0418482	450	0.00222222	0.971421	0.107883	-0.00311072	-0.0330708	2.03835	-0.0189887	0.253709	-0.00787342	0.000782	450	0.0888889	1.36374	0.110147	0.373145	2.27206	-0.166063	0.350785	450	0.00444444
359	Chiba.phy.nex	136.078	136.174	136.015	1.63662	0.00481154	1.00229	2.26653	-0.0269657	0.0350863	450	0.00222222	0.913947	0.106164	-0.00295784	-0.34385	1.9513	-0.0348724	0.248041	-0.00668074	0.00122163	450	0.146667	1.44903	0.0676373	0.333469	2.31515	-0.175525	0.294513	450	0.00222222
360	Chiba.phy.nex	136.876	136.878	136.604	1.68209	0.00582788	1.12604	2.29304	-0.0272117	0.0367366	450	0.00222222	1.12618	0.0970628	-0.00296478	0.169329	2.18993	-0.0320985	0.230299	-0.00755676	0.000657	450	0.0533333	1.57818	0.0553228	0.716472	2.31401	-0.133506	0.244348	450	0.00222222
361	Chiba.phy.nex	137.867	137.387	137.607	1.79389	0.00252518	1.2355	2.39404	-0.0264481	0.0328083	277.731	0.00222222	1.22582	0.0973979	-0.00330214	0.208371	2.09165	-0.0259022	0.224	-0.00780759	0.000858	450	0.0311111	1.62757	0.0541129	0.728794	2.47035	-0.162991	0.274227	450	0.00222222
362	Chiba.phy.nex	136.172	136.241	135.714	1.57782	0.0101246	1.04478	2.20954	-0.0197313	0.0391791	450	0.00222222	0.985041	0.097745	-0.00269768	-0.10543	2.07855	-0.0361343	0.252824	-0.00673337	0.00177486	455.932	0.08	1.3607	0.101049	0.349246	2.24424	-0.131281	0.339287	450	0.00444444
363	Chiba.phy.nex	136.776	136.282	136.328	1.67687	0.00530498	1.05447	2.28665	-0.0212154	0.0368279	377.414	0.00222222	0.944118	0.113717	-0.00329482	-0.187151	2.1023	-0.0180756	0.257598	-0.00762803	0.00032	450	0.142222	1.47903	0.0651421	0.496699	2.45252	-0.15541	0.307985	450	0.00222222
364	Chiba.phy.nex	135.191	136.324	134.928	1.49976	0.0138013	0.861213	2.10515	-0.0252282	0.0475994	450	0.00222222	1.07291	0.0801217	-0.00222654	0.0661249	2.13188	-0.0388799	0.238218	-0.0067619	0.00264331	450	0.0533333	1.26066	0.121223	0.225889	2.19845	-0.147944	0.342489	450	0.0177778
365	Chiba.phy.nex	134.272	135.798	134.386	1.37388	0.0223169	0.826441	1.89758	-0.00662862	0.0551766	450	0.00222222	1.15091	0.0524455	-0.000901	-0.25308	2.03709	-0.0800183	0.19385	-0.005101	0.00268346	450	0.0844444	1.0562	0.170319	0.143332	1.98258	-0.0592135	0.413917	527.246	0.0177778
366	Chiba.phy.nex	134.67	136.453	134.557	1.43961	0.0176362	0.708795	2.00052	-0.0152133	0.047116	450	0.00222222	1.17373	0.0508852	-0.000952	-0.0452934	2.06446	-0.088336	0.163321	-0.00433571	0.00266166	450	0.0533333	1.13532	0.148138	0.0722872	2.18922	-0.114863	0.393661	489.052	0.0488889
367	Chiba.phy.nex	135.901	136.141	135.609	1.63145	0.00674552	1.04408	2.18873	-0.0186523	0.0328768	450	0.00222222	1.03422	0.100505	-0.00293561	-0.116098	1.9949	-0.0276264	0.22727	-0.00638453	0.00145221	450	0.0755556	1.42828	0.0777166	0.414762	2.40995	-0.164193	0.316228	664.242	0.00888889
368	Chiba.phy.nex	136.201	137.577	135.907	1.54616	0.0132943	0.995065	2.16281	-0.017687	0.040346	450	0.00222222	1.25632	0.0558956	-0.00131989	0.301818	2.139	-0.0651607	0.176752	-0.0051199	0.00225465	450	0.0222222	1.33844	0.108951	0.396909	2.14695	-0.0962234	0.321057	533.697	0.00222222
369	Chiba.phy.nex	136.448	136.732	136.262	1.63622	0.00872759	1.10462	2.18848	-0.0216023	0.0360069	379.324	0.00222222	1.02236	0.107461	-0.00322968	0.0801054	1.88811	-0.00755863	0.248722	-0.00677075	0.00122971	450	0.0488889	1.4825	0.0807138	0.588721	2.33806	-0.139894	0.293836	450	0.00444444
370	Chiba.phy.nex	135.188	135.516	134.729	1.49299	0.0139885	0.888448	2.07854	-0.0158165	0.0447192	450	0.00222222	0.975521	0.0918144	-0.00233298	-0.0999461	2.1037	-0.0330463	0.236017	-0.00602926	0.0018533	450	0.115556	1.23413	0.127883	0.391495	2.15896	-0.0747173	0.363029	361.099	0.0133333
371	Chiba.phy.nex	134.641	136.303	134.526	1.51236	0.0148852	0.986774	2.09307	-0.0186974	0.0472257	450	0.00222222	1.35362	0.0333516	-0.0005	0.339723	2.30041	-0.0783695	0.15067	-0.00424697	0.00278958	450	0.0177778	1.29927	0.117453	0.32325	2.27892	-0.109246	0.389719	450	0.0133333
372	Chiba.phy.nex	137.07	137.98	136.849	1.66403	0.00886271	1.08979	2.29314	-0.0186756	0.0402858	450	0.00222222	1.21324	0.0793905	-0.00233842	0.121807	2.10301	-0.0555629	0.194743	-0.00643631	0.00144428	450	0.0177778	1.49172	0.0804793	0.546956	2.26764	-0.127102	0.3017	450	0.00222222
373	Chiba.phy.nex	135.476	136.388	135.515	1.59764	0.00814248	0.996781	2.13104	-0.023925	0.0377675	450	0.00222222	1.11173	0.0802594	-0.0021963	0.0674657	2.03604	-0.0495838	0.203552	-0.0062762	0.00161677	450	0.0266667	1.41952	0.0838604	0.541154	2.34562	-0.141136	0.297646	385.776	0.00444444
374	Chiba.phy.nex	134.852	136.334	134.387	1.46702	0.0156939	0.882159	2.01208	-0.0144621	0.0477934	418.862	0.00222222	1.21576	0.0547752	-0.00125782	0.0819225	2.13345	-0.0626525	0.185985	-0.00491268	0.00259111	450	0.0444444	1.28155	0.114883	0.307555	2.11836	-0.142567	0.326251	450	0.0133333
375	Chiba.phy.nex	136.307	136.277	136.085	1.68391	0.00429301	1.19587	2.28936	-0.0253546	0.038463	390.053	0.00222222	1.04744	0.109765	-0.00350392	-0.0165521	2.147	-0.0454831	0.249517	-0.00847697	0.00117705	450	0.0888889	1.48341	0.071389	0.732297	2.42106	-0.153032	0.279307	431.538	0.00222222
376	Chiba.phy.nex	133.902	135.739	133.839	1.39673	0.0210079	0.83881	1.93237	-0.00681618	0.0499962	450	0.00222222	1.19543	0.0468839	-0.000799	0.214737	2.13091	-0.0732098	0.156735	-0.00443406	0.00202109	387.598	0.0177778	1.07051	0.171042	0.0969476	2.02521	-0.0490407	0.413605	407.782	0.04
377	Chiba.phy.nex	134.2	135.338	133.752	1.46197	0.0179315	0.908024	1.99632	-0.00987492	0.0468066	450	0.00222222	1.0837	0.0722444	-0.00165461	-0.000229	2.05554	-0.0625262	0.193589	-0.00535676	0.00220642	389.437	0.0533333	1.23611	0.13626	0.388983	2.1911	-0.101502	0.349599	450	0.00444444
378	Chiba.phy.nex	136.949	137.819	136.913	1.66302	0.00685818	1.13731	2.24199	-0.0227127	0.0364206	450	0.00222222	1.20682	0.0738712	-0.00206529	0.0163636	2.14976	-0.0772015	0.199239	-0.00585557	0.00254637	258.469	0.04	1.52228	0.0715527	0.595155	2.50668	-0.149722	0.314353	450	0.00222222
379	Chiba.phy.nex	135.96	136.696	135.675	1.55567	0.0115718	0.904316	2.1625	-0.0222843	0.0434525	450	0.00222222	1.09497	0.0879691	-0.00252187	0.0729773	2.23419	-0.0326402	0.245623	-0.00672772	0.00179174	647.938	0.0755556	1.34971	0.103506	0.43114	2.34539	-0.109518	0.378214	450	0.0133333
380	Chiba.phy.nex	134.303	135.436	133.938	1.43979	0.0182293	0.823806	2.11392	-0.0214547	0.0510887	450	0.00222222	1.12841	0.0638842	-0.00152739	0.133499	2.14656	-0.0620945	0.217576	-0.00653246	0.00249342	450	0.0488889	1.16753	0.14375	0.16745	2.09987	-0.0918493	0.417084	450	0.0177778
381	Chiba.phy.nex	136.487	138.301	136.176	1.58787	0.0141251	1.04731	2.10667	-0.0133726	0.0445458	450	0.00222222	1.40181	0.0367751	-0.00065	0.544896	2.45643	-0.0751608	0.14566	-0.00402335	0.00276431	450	0.0222222	1.3257	0.122675	0.550423	2.29667	-0.0965966	0.326022	388.411	0.00888889
382	Chiba.phy.nex	134.8	134.968	134.714	1.57091	0.0108013	0.996311	2.11895	-0.0176885	0.0460112	450	0.00222222	0.969461	0.102569	-0.00285015	-0.0898013	1.9807	-0.0274637	0.255634	-0.0072598	0.00114209	433.606	0.0844444	1.3485	0.10468	0.41209	2.17382	-0.139274	0.347417	450	0.0133333
383	Chiba.phy.nex	134.764	136.287	134.592	1.44568	0.0199461	0.936915	1.98581	-0.013808	0.0454512	450	0.00222222	1.21962	0.0531399	-0.0010742	0.395499	2.13023	-0.0588256	0.169034	-0.00440398	0.00268447	450	0.0133333	1.18336	0.150354	0.21952	1.96906	-0.0571148	0.375292	450	0.00222222
384	Chiba.phy.nex	136.341	136.913	136.224	1.65418	0.00754672	1.16097	2.19014	-0.0216213	0.0376037	450	0.00222222	1.17333	0.0834287	-0.00250324	0.129315	2.15535	-0.0530489	0.207903	-0.00694771	0.00141429	450	0.0355556	1.5033	0.0764029	0.725854	2.28682	-0.114973	0.291776	532.521	0.00222222
385	Chiba.phy.nex	135.606	137.189	135.552	1.51372	0.0151917	0.887006	2.04862	-0.0146463	0.0494858	450	0.00222222	1.22783	0.0589935	-0.00146489	0.157614	2.25392	-0.0676729	0.200625	-0.00491866	0.00302773	450	0.0533333	1.28752	0.122518	0.352921	2.17956	-0.122906	0.344205	372.822	0.00444444
386	Chiba.phy.nex	134.759	136.079	134.725	1.4515	0.0165368	0.839761	1.97836	-0.0142206	0.0556718	450	0.00222222	1.11737	0.0658779	-0.00151512	0.0688436	2.11104	-0.0596413	0.203899	-0.00547395	0.00246566	450	0.0444444	1.20553	0.13602	0.243847	2.21877	-0.136459	0.368417	247.556	0.0355556
387	Chiba.phy.nex	135.153	136.127	134.833	1.52447	0.0140494	0.941498	2.05085	-0.0222984	0.0474577	379.719	0.00222222	1.16353	0.0670203	-0.00163837	0.00783027	2.25759	-0.0774738	0.223115	-0.00669509	0.00229695	427.159	0.0622222	1.16943	0.151379	0.197071	2.14616	-0.0969801	0.406283	450	0.0311111
388	Chiba.phy.nex	136.751	138	136.735	1.68709	0.00457301	1.11113	2.25105	-0.0219818	0.0321962	450	0.00222222	1.34158	0.0489638	-0.00124599	0.188864	2.37017	-0.0702104	0.1762	-0.00454374	0.00258243	450	0.04	1.55197	0.0565077	0.671419	2.53179	-0.205588	0.235476	450	0.00222222
389	Chiba.phy.nex	136.181	136.163	136.059	1.64519	0.00549414	1.00001	2.17451	-0.0281436	0.0347811	450	0.00222222	1.05586	0.0944595	-0.00265062	0.006204	2.0105	-0.0267985	0.210566	-0.00603403	0.000743	450	0.04	1.48734	0.0668413	0.582785	2.39653	-0.17033	0.296078	450	0.00888889
390	Chiba.phy.nex	136.32	136.774	136.108	1.58047	0.0112967	0.95328	2.17461	-0.019767	0.0429688	450	0.00222222	1.04494	0.0922627	-0.0025489	-0.128584	2.03424	-0.0369069	0.229552	-0.00655689	0.00188487	450	0.0844444	1.33593	0.109691	0.303031	2.21187	-0.139254	0.329738	450	0.0133333
391	Chiba.phy.nex	135.337	136.86	135.101	1.52311	0.0121197	0.971393	2.12645	-0.0187292	0.0461574	450	0.00222222	1.1199	0.0638975	-0.00145159	-0.1929	2.23733	-0.063884	0.204478	-0.00582151	0.00202355	450	0.0933333	1.22333	0.129429	0.316123	2.18334	-0.0886237	0.369633	520.09	0.0222222
392	Chiba.phy.nex	134.448	135.581	134.246	1.51561	0.0093675	0.930636	2.18664	-0.0205935	0.0423067	450	0.00222222	1.02568	0.0761939	-0.00190197	-0.230695	1.98184	-0.0380935	0.213369	-0.00527041	0.00156352	569.905	0.0844444	1.31181	0.0904836	0.174785	2.40128	-0.228695	0.327245	450	0.0311111
393	Chiba.phy.nex	133.375	134.76	133.297	1.4049	0.0159074	0.760062	1.96042	-0.0137534	0.04676	450	0.00222222	1.01831	0.0724804	-0.00167982	-0.128825	1.94995	-0.0557249	0.210932	-0.00554678	0.0022271	450	0.08	1.17871	0.130272	0.362887	2.07707	-0.0904951	0.357089	450	0.0177778
394	Chiba.phy.nex	135.701	135.61	135.524	1.55311	0.0130177	0.957998	2.14923	-0.0206145	0.0473653	450	0.00222222	0.858973	0.125857	-0.0038443	-0.153432	2.01141	-0.0179259	0.285554	-0.00872412	0.00147823	583.888	0.164444	1.29635	0.121695	0.306736	2.2448	-0.132445	0.379356	450	0.0133333
395	Chiba.phy.nex	134.825	136.377	134.8	1.53617	0.011198	0.95564	2.06384	-0.0141705	0.0391305	450	0.00222222	1.11624	0.0679771	-0.00162389	-0.180792	2.1438	-0.0630891	0.204632	-0.00541496	0.00221566	450	0.0977778	1.33151	0.0985569	0.338871	2.2333	-0.145794	0.308512	450	0.00888889
396	Chiba.phy.nex	136.671	137.739	136.735	1.62417	0.0106552	1.0634	2.18038	-0.0178905	0.045017	523.027	0.00222222	1.20725	0.0731079	-0.00201721	0.0783453	2.20707	-0.0447612	0.21912	-0.00606893	0.00238092	450	0.0488889	1.37986	0.106476	0.50509	2.19568	-0.0997405	0.342093	450	0.00888889
397	Chiba.phy.nex	136.25	136.415	136.347	1.62318	0.00693803	1.04865	2.1852	-0.0230343	0.0354286	450	0.00222222	0.989532	0.0986412	-0.0027064	-0.15695	2.02952	-0.0428208	0.225724	-0.00607655	0.00165198	539.898	0.0844444	1.44576	0.0767785	0.583525	2.39543	-0.135113	0.29354	450	0.0133333
398	Chiba.phy.nex	135.167	135.879	135.109	1.54706	0.00991041	0.977381	2.16627	-0.024636	0.0393976	450	0.00222222	1.0367	0.0885326	-0.00240761	0.0101558	2.04469	-0.053456	0.21421	-0.00592794	0.00212101	450	0.0666667	1.34423	0.103963	0.461503	2.22305	-0.0855019	0.323907	450	0.00222222
399	Chiba.phy.nex	136.22	136.205	135.858	1.63136	0.00887727	1.0897	2.19325	-0.0179453	0.0381354	450	0.00222222	1.07236	0.0923612	-0.00258642	0.0890329	2.08	-0.0418024	0.207243	-0.0063578	0.00123585	450	0.0533333	1.41505	0.0911899	0.475558	2.20768	-0.120181	0.333423	450	0.00222222
400	Chiba.phy.nex	134.056	135.084	133.905	1.47915	0.0137806	0.8658	2.06317	-0.0186198	0.0410847	450	0.00222222	1.04257	0.0730735	-0.00166156	0.0664507	2.15348	-0.07811	0.1842	-0.00534696	0.0018216	450	0.0622222	1.24898	0.120604	0.0675139	2.15319	-0.109021	0.412466	450	0.0266667
401	Cruzado.phy.nex	312.144	312.876	311.76	1.28505	0.0158916	0.848049	1.63628	0.0070736	0.0253948	664.786	0.00222222	0.962062	0.035682	-0.000214	0.289239	1.73643	-0.000665	0.0745848	-0.000584	0.00016	283.219	0.0266667	0.757161	0.196634	0.0245402	1.39626	0.0668713	0.314324	450	0.0311111
402	Cruzado.phy.nex	315.102	315.617	314.438	1.47985	0.0120413	1.07926	1.77479	0.00168082	0.0205331	341.256	0.00222222	1.22615	0.0302005	-0.00021	0.594257	1.67302	-0.00391723	0.0593211	-0.000562	0.000141	377.696	0.00222222	1.11882	0.147454	0.591775	1.65328	0.0361948	0.249818	450	0.00222222
403	Cruzado.phy.nex	314.286	315.127	314.008	1.39471	0.0138929	0.991544	1.76574	0.00397102	0.0220793	242.569	0.00222222	1.14599	0.0312926	-0.0002	0.551775	1.74358	-0.00173345	0.0614968	-0.00053	0.000184	450	0.00222222	0.938135	0.171832	0.380526	1.58969	0.0468291	0.293242	450	0.00888889
404	Cruzado.phy.nex	314.861	315.911	314.568	1.37492	0.0151434	1.03908	1.78865	0.00548129	0.0257331	413.387	0.00222222	1.10175	0.0313943	-0.000178	0.469409	1.7867	-0.000266	0.0678734	-0.000538	0.000151	378.126	0.00444444	0.826089	0.190936	0.182803	1.4251	0.0711718	0.309087	450	0.0133333
405	Cruzado.phy.nex	314.28	314.954	313.684	1.39025	0.0153858	1.0104	1.73081	0.00417219	0.0248041	1047.78	0.00222222	1.15898	0.033312	-0.000217	0.641171	1.73381	-0.000796	0.0663347	-0.000604	0.000147	450	0.00222222	0.9273	0.186534	0.374007	1.55672	0.0800161	0.302054	450	0.00444444
406	Cruzado.phy.nex	315.777	317.212	315.474	1.4351	0.0121129	1.07073	1.828	0.00324789	0.0223515	450	0.00222222	1.23232	0.0269728	-0.000166	0.592861	1.79615	-0.00216604	0.0609047	-0.000499	0.000173	450	0.00222222	1.0689	0.147118	0.488996	1.60683	0.0365796	0.247086	450	0.00222222
407	Cruzado.phy.nex	313.983	314.975	313.66	1.46427	0.0123416	1.07854	1.82853	0.00284634	0.0217419	482.481	0.00222222	1.17073	0.0331334	-0.000239	0.520694	1.69021	0.00147076	0.0680237	-0.000587	0.000158	498.767	0.00222222	1.05171	0.15379	0.366422	1.6525	0.0198196	0.261539	450	0.00444444
408	Cruzado.phy.nex	314.172	315.354	313.955	1.35862	0.0131545	0.955518	1.75047	0.00374486	0.0235798	450	0.00222222	1.03723	0.033336	-0.00022	0.396008	1.73397	-0.00569436	0.0692712	-0.000547	0.00022	366.275	0.00222222	0.917788	0.161141	0.304317	1.58511	0.0246424	0.288466	450	0.00222222
409	Cruzado.phy.nex	316.093	316.452	315.45	1.39608	0.0148339	1.02712	1.79882	0.005061	0.0246866	517.876	0.00222222	1.00211	0.0400009	-0.000279	0.37425	1.63998	0.00933756	0.0740041	-0.000612	0.000105	512.649	0.00222222	0.854308	0.193645	0.282504	1.5481	0.0698061	0.301084	450	0.00444444
410	Cruzado.phy.nex	313.884	313.877	313.366	1.326	0.0130754	0.896585	1.7265	0.00314958	0.0225902	450	0.00222222	0.887463	0.0393489	-0.000264	0.258601	1.59025	0.00198646	0.0660167	-0.000547	6.77e-05	389.921	0.0133333	0.788138	0.184064	0.102308	1.51092	0.0680917	0.317465	591.829	0.04
411	Cruzado.phy.nex	312.677	313.82	312.693	1.32868	0.014855	0.895788	1.72107	0.0053963	0.0249943	450	0.00222222	1.02822	0.0318131	-0.000181	0.343839	1.71233	0.00018	0.0677093	-0.000502	0.000174	450	0.00888889	0.822912	0.182595	0.0759411	1.46681	0.0628467	0.314256	450	0.0266667
412	Cruzado.phy.nex	312.122	312.774	311.717	1.23438	0.0175398	0.772276	1.63786	0.007088	0.0289101	455.807	0.00222222	0.895787	0.0359634	-0.000193	0.0672829	1.63551	-0.00541009	0.0728068	-0.000585	0.000193	389.949	0.0133333	0.59412	0.220304	-0.182024	1.28143	0.0850324	0.355869	450	0.133333
413	Cruzado.phy.nex	312.955	313.204	312.437	1.35662	0.0158031	1.04266	1.81309	0.00561408	0.0249594	508.23	0.00222222	1.01905	0.0384817	-0.000257	0.419953	1.66314	-0.00162511	0.0717358	-0.000586	0.000182	534.601	0.00222222	0.829278	0.194938	0.174014	1.39556	0.075208	0.312629	450	0.0133333
414	Cruzado.phy.nex	316.311	316.316	315.591	1.44756	0.0143498	1.1065	1.83318	0.00394221	0.023313	494.347	0.00222222	1.0922	0.0405934	-0.00031	0.530272	1.71282	0.0106946	0.0795325	-0.000691	0.00012	450	0.00222222	1.0161	0.173422	0.431316	1.50253	0.0626454	0.273846	364.35	0.00222222
415	Cruzado.phy.nex	315.052	315.81	314.484	1.34122	0.0135463	0.947066	1.77948	0.00486918	0.0236292	620.836	0.00222222	0.84598	0.0401712	-0.000268	0.0536622	1.57165	0.00108659	0.0742279	-0.000645	7.2e-05	450	0.0311111	0.788438	0.182498	0.0191659	1.48186	0.0601722	0.310005	450	0.0488889
416	Cruzado.phy.nex	314.204	315.975	314.09	1.3222	0.0151284	0.961892	1.77671	0.0058093	0.0254891	853.611	0.00222222	1.13382	0.0242376	-9.14e-05	0.410581	1.87026	-0.0082418	0.0600789	-0.000387	0.000243	414.058	0.00888889	0.805412	0.184734	-0.0207457	1.43982	0.047816	0.309966	450	0.04
417	Cruzado.phy.nex	314.864	315.508	314.124	1.32785	0.0141618	0.936394	1.755	0.0055577	0.023886	392.65	0.00222222	1.03289	0.0316195	-0.000184	0.290505	1.67313	0.000234	0.068568	-0.000552	0.000127	450	0.00222222	0.812451	0.179728	0.0963792	1.50156	0.0545696	0.310859	513.062	0.0311111
418	Cruzado.phy.nex	314.749	315.349	314.163	1.46761	0.014035	1.12938	1.79456	0.00496007	0.0247348	450	0.00222222	1.181	0.0354894	-0.000262	0.650522	1.82836	0.00495155	0.070895	-0.000656	9.22e-05	450	0.00222222	1.05078	0.164987	0.439647	1.63797	0.0563042	0.288165	450	0.00222222
419	Cruzado.phy.nex	313.929	314.641	313.753	1.43621	0.0145708	1.08216	1.77938	0.00390309	0.0239217	450	0.00222222	1.1988	0.0319428	-0.000205	0.666855	1.74711	0.0045752	0.0641586	-0.000539	0.000133	450	0.00222222	1.00405	0.171672	0.487862	1.60338	0.0699581	0.297706	450	0.00444444
420	Cruzado.phy.nex	315.197	315.535	314.911	1.41532	0.0112061	1.01901	1.77166	0.0013653	0.0212596	450	0.00222222	1.07988	0.0323527	-0.000222	0.460887	1.71788	-0.0021846	0.0678391	-0.000586	0.00012	450	0.00222222	0.960692	0.153256	0.341596	1.61999	0.0452165	0.283702	450	0.00444444
421	Cruzado.phy.nex	314.448	315.742	314.427	1.405	0.0141609	1.02755	1.76203	0.00447363	0.0248576	450	0.00222222	1.16188	0.0297085	-0.000184	0.60936	1.87261	-0.00168408	0.0663311	-0.000527	0.000192	450	0.00222222	0.95245	0.16971	0.233744	1.60328	0.0132292	0.292289	450	0.00888889
422	Cruzado.phy.nex	315.939	316.531	315.189	1.43616	0.0139423	1.07135	1.81283	0.00288944	0.0236527	512.729	0.00222222	1.14559	0.0356968	-0.000265	0.512807	1.66744	0.000685	0.0671012	-0.000634	0.00013	450	0.00222222	0.983802	0.174487	0.363143	1.61411	0.0491244	0.290593	450	0.00444444
423	Cruzado.phy.nex	316.588	317.224	316.11	1.28362	0.014701	0.905481	1.70846	0.00546652	0.0238411	553.244	0.00222222	0.816924	0.0398505	-0.000249	-0.00623707	1.64409	0.0021624	0.0788276	-0.000643	0.000126	450	0.0622222	0.710834	0.191891	0.0280081	1.38238	0.0555944	0.314549	372.875	0.0444444
424	Cruzado.phy.nex	313.249	314.29	313.166	1.32988	0.0166309	0.933237	1.72455	0.00736766	0.0251109	450	0.00222222	1.00707	0.0348395	-0.000201	0.323596	1.69482	0.000928	0.0701039	-0.000532	0.0002	481.766	0.0222222	0.802149	0.195773	0.0820922	1.42533	0.058793	0.329632	450	0.0133333
425	Cruzado.phy.nex	314.946	315.162	314.334	1.33936	0.014307	0.96321	1.77416	0.00506696	0.0239707	435.147	0.00222222	0.929647	0.0372168	-0.000242	0.132994	1.58816	0.00129652	0.0718932	-0.000583	0.000155	450	0.0133333	0.769472	0.190121	0.0414719	1.46745	0.0642813	0.319909	450	0.0222222
426	Cruzado.phy.nex	315.166	314.833	314.459	1.4571	0.0137531	1.07146	1.81578	0.00382718	0.02319	450	0.00222222	1.03719	0.0442242	-0.000351	0.503343	1.59501	0.0148313	0.0746354	-0.000687	7.81e-06	450	0.00222222	0.992861	0.175749	0.448918	1.53525	0.0769912	0.288948	450	0.00222222
427	Cruzado.phy.nex	313.593	313.622	312.896	1.31072	0.0159739	0.941056	1.70251	0.00476954	0.0251784	450	0.00222222	0.925389	0.0402118	-0.000264	0.256424	1.69105	0.00868278	0.0780249	-0.000591	0.000144	450	0.00888889	0.784524	0.196558	0.100045	1.42243	0.0694164	0.313359	370.518	0.0266667
428	Cruzado.phy.nex	313.653	314.592	313.238	1.4019	0.0142139	0.995982	1.78135	0.00392224	0.0238886	450	0.00222222	1.12398	0.0322935	-0.000212	0.448521	1.68025	-0.00393575	0.062156	-0.000589	0.000128	450	0.00444444	0.984949	0.167831	0.458575	1.55558	0.0548635	0.275552	450	0.00222222
429	Cruzado.phy.nex	314.695	315.836	314.288	1.43113	0.0144074	1.05992	1.76781	0.00360832	0.0253145	450	0.00222222	1.26347	0.0256803	-0.000134	0.721879	1.79385	-0.00507079	0.0548992	-0.000479	0.00021	450	0.00222222	1.00482	0.170835	0.326184	1.60993	0.032283	0.301312	450	0.00444444
430	Cruzado.phy.nex	310.207	311.136	309.884	1.35709	0.0203711	1.04415	1.74643	0.0106878	0.0311394	450	0.00222222	1.1209	0.0378583	-0.000223	0.604487	1.70165	0.00705601	0.0673757	-0.000569	0.000107	454.957	0.00222222	0.822186	0.224341	0.172049	1.41226	0.0745106	0.333856	450	0.00888889
431	Cruzado.phy.nex	313.244	314.542	313.333	1.44723	0.0120008	1.10359	1.82465	0.00236398	0.0215436	389.507	0.00222222	1.17338	0.02894	-0.000184	0.575046	1.74078	8.31e-06	0.0614565	-0.00049	0.000131	450	0.00444444	1.00988	0.155133	0.455116	1.57191	0.036344	0.262082	450	0.00222222
432	Cruzado.phy.nex	314.425	314.998	314.325	1.30009	0.0130852	0.900738	1.68455	0.00407015	0.0223826	450	0.00222222	0.886024	0.035443	-0.000217271	0.166982	1.74215	-0.00351354	0.0688728	-0.000519	0.000183	450	0.0222222	0.754566	0.183635	0.0395455	1.46621	0.0531375	0.297253	450	0.0488889
433	Cruzado.phy.nex	316.52	317.382	316.58	1.44396	0.0117458	0.977263	1.78034	0.00158211	0.0214884	270.417	0.00222222	1.12894	0.0326639	-0.000236	0.525927	1.75456	-0.00259022	0.061741	-0.000583	0.000157	382.803	0.00222222	1.06284	0.141599	0.538651	1.70335	0.024477	0.261604	386.862	0.00444444
434	Cruzado.phy.nex	315.505	316.176	315.078	1.4176	0.014865	1.08641	1.81751	0.00538058	0.0262472	450	0.00222222	1.10276	0.036256	-0.000245	0.571061	1.7319	0.00452661	0.0672601	-0.000644	9.27e-05	450	0.00222222	0.968309	0.177003	0.404788	1.53701	0.0497092	0.277638	450	0.00444444
435	Cruzado.phy.nex	315.353	315.635	314.829	1.39371	0.0142228	0.93994	1.73055	0.00518928	0.0241175	450	0.00222222	0.986568	0.0418499	-0.000316	0.343319	1.68072	0.00343814	0.0756865	-0.000744	5.99e-05	387.282	0.00444444	0.893087	0.183817	0.297265	1.46344	0.0665404	0.293693	363.753	0.00888889
436	Cruzado.phy.nex	312.805	313.147	312.155	1.41078	0.0143983	1.03467	1.76207	0.00410775	0.0231911	450	0.00222222	1.14134	0.0321949	-0.000197	0.56191	1.69801	-0.00153782	0.0641422	-0.000496	0.000189	450	0.00222222	0.92756	0.179782	0.341005	1.53363	0.0660376	0.287725	374.143	0.00222222
437	Cruzado.phy.nex	316.535	317.138	316.741	1.38263	0.0137767	1.01141	1.76777	0.00347132	0.0236345	306.654	0.00222222	1.09744	0.031824	-0.000202	0.444045	1.72424	-0.00660095	0.0687087	-0.000592	0.000207	450	0.00444444	0.899918	0.175949	0.248093	1.64226	0.0387136	0.293565	450	0.00888889
438	Cruzado.phy.nex	314.274	315.077	314.161	1.32544	0.0141112	0.911614	1.68289	0.00448223	0.0239845	450	0.00222222	0.956825	0.035586	-0.000218	0.0897267	1.63576	-0.00351331	0.0720977	-0.000551	0.00015	450	0.0222222	0.799545	0.17946	0.094309	1.41431	0.0424982	0.292724	374.71	0.0177778
439	Cruzado.phy.nex	316.022	317.192	315.797	1.40158	0.0115455	1.00307	1.74768	0.00302596	0.0205088	450	0.00222222	1.15376	0.0274693	-0.000162	0.480677	1.70562	-0.00668305	0.0559201	-0.000475	0.000146	288.77	0.00444444	1.03026	0.14242	0.415286	1.61189	0.0184772	0.247791	450	0.00222222
440	Cruzado.phy.nex	314.722	315.995	314.628	1.47353	0.0126455	1.10007	1.79006	0.00303591	0.0215713	450	0.00222222	1.20947	0.0318095	-0.000216	0.680477	1.77346	0.00173647	0.0646473	-0.000587	0.000116	450	0.00444444	1.08152	0.154838	0.48944	1.58078	0.0273206	0.25704	450	0.00222222
441	Cruzado.phy.nex	314.795	315.516	314.791	1.3611	0.0140179	0.981749	1.69628	0.00530072	0.0252731	450	0.00222222	1.05821	0.0349746	-0.000233	0.39715	1.76707	-0.00224816	0.0729143	-0.000669	0.000103	450	0.00444444	0.905403	0.172829	0.159767	1.50236	0.0435948	0.292078	450	0.00888889
442	Cruzado.phy.nex	315.801	315.618	314.712	1.46139	0.0140329	1.10592	1.76786	0.00442191	0.0232418	634.747	0.00222222	1.11896	0.0411338	-0.000331	0.53058	1.60603	0.0120205	0.0742441	-0.000661	6.03e-05	450	0.00222222	1.04644	0.169494	0.407169	1.63193	0.0542096	0.285536	450	0.00222222
443	Cruzado.phy.nex	314.425	315.565	314.116	1.36997	0.0129874	0.944907	1.75875	0.0017675	0.0216984	450	0.00222222	1.1679	0.0239903	-0.000111	0.546204	1.79912	-0.00601197	0.0563381	-0.000428	0.000214	391.533	0.00222222	0.901137	0.163888	0.278731	1.62464	0.0239308	0.276818	391.174	0.00444444
444	Cruzado.phy.nex	314.828	315.867	314.633	1.42156	0.0155842	1.07366	1.75788	0.00565029	0.0256869	363.274	0.00222222	1.22132	0.0300192	-0.000173	0.643577	1.74556	-0.000499	0.0605603	-0.00051	0.000157	450	0.00222222	0.947317	0.182466	0.381269	1.53537	0.0727921	0.302287	387.365	0.00444444
445	Cruzado.phy.nex	316.321	316.93	315.842	1.50005	0.011426	1.19696	1.79571	0.00158625	0.0207393	450	0.00222222	1.20599	0.0304813	-0.000216	0.580576	1.71225	0.00415572	0.0617241	-0.000537	0.000109	450	0.00222222	1.08856	0.148421	0.473303	1.64784	0.023034	0.243053	358.582	0.00222222
446	Cruzado.phy.nex	313.983	314.427	313.859	1.31535	0.0162955	0.954926	1.77822	0.0076084	0.026966	450	0.00222222	0.963039	0.0400108	-0.000279	0.233811	1.65078	0.00311205	0.077493	-0.000661	0.00016	384.946	0.00444444	0.791328	0.19952	0.126938	1.45627	0.0699093	0.300688	450	0.0133333
447	Cruzado.phy.nex	312.824	313.245	312.416	1.32711	0.013052	0.958522	1.75733	0.00391957	0.0224226	386.376	0.00222222	0.890629	0.0400363	-0.000279	0.18176	1.67574	0.00207167	0.0735931	-0.000702	4.34e-05	450	0.04	0.878376	0.167916	0.298407	1.58262	0.0366826	0.272936	450	0.00888889
448	Cruzado.phy.nex	312.97	313.876	312.475	1.40818	0.0173523	1.10225	1.75561	0.00527408	0.0276737	450	0.00222222	1.15258	0.0355087	-0.00022	0.601363	1.69632	0.00548596	0.0670791	-0.000585	0.000135	336.748	0.00222222	0.882345	0.206483	0.260312	1.48562	0.0718521	0.318746	450	0.0133333
449	Cruzado.phy.nex	313.45	314.341	313.089	1.27822	0.0152355	0.82941	1.72661	0.00254603	0.023729	549.157	0.00222222	0.886223	0.0358524	-0.000204	0.0875408	1.62781	-0.00443385	0.0704144	-0.000568	0.000132	450	0.0488889	0.695844	0.196531	0.00477086	1.41362	0.071755	0.321448	382.105	0.0488889
450	Cruzado.phy.nex	314.084	314.02	313.207	1.36794	0.0153363	0.972988	1.72543	0.00603329	0.0275705	917.897	0.00222222	1.01196	0.0383349	-0.000259	0.303711	1.59029	0.0048528	0.071183	-0.000595	0.000127	450	0.0177778	0.826107	0.197563	0.161757	1.48888	0.0798509	0.316399	450	0.00444444
451	Cruzado.phy.nex	314.307	314.538	313.789	1.40708	0.0133079	1.07506	1.79267	0.0034663	0.0220319	450	0.00222222	1.06271	0.0357916	-0.000253	0.396811	1.69528	0.00516614	0.0752025	-0.000639	0.00012	450	0.00444444	0.933487	0.169734	0.297119	1.55308	0.0542562	0.281665	450	0.0133333
452	Cruzado.phy.nex	314.307	315.013	313.957	1.40121	0.0135038	1.04898	1.73586	0.00402645	0.0217407	450	0.00222222	1.05918	0.0339425	-0.000221	0.507269	1.69955	0.0065402	0.0682041	-0.000559	7.96e-05	450	0.00222222	0.90204	0.176863	0.35366	1.49854	0.0505293	0.273384	560.373	0.00444444
453	Cruzado.phy.nex	312.63	312.947	312.474	1.29809	0.0161121	0.9181	1.69883	0.00434541	0.0246219	450	0.00222222	0.961454	0.0358474	-0.000213	0.246389	1.63667	-0.00353551	0.0698066	-0.00056	0.000182	373.038	0.00444444	0.76831	0.196168	0.0610574	1.42741	0.0781885	0.331561	450	0.04
454	Cruzado.phy.nex	315.117	315.542	314.681	1.33548	0.0120994	0.883966	1.80618	0.00215775	0.0227914	318.37	0.00222222	0.856689	0.0382888	-0.000255	0.141992	1.70009	-0.00170894	0.0680752	-0.000557	7.81e-05	220.944	0.0533333	0.838642	0.169024	0.104536	1.49777	0.0318881	0.287958	365.696	0.0177778
455	Cruzado.phy.nex	315.343	314.574	314.207	1.43857	0.0157465	1.05773	1.78002	0.00478421	0.0255289	450	0.00222222	0.990442	0.0470051	-0.000369	0.287108	1.5067	0.0146023	0.0822404	-0.000784	7.37e-06	267.697	0.00222222	0.919094	0.195973	0.328851	1.44382	0.0834603	0.288415	450	0.00888889
456	Cruzado.phy.nex	312.727	313.253	312.289	1.40082	0.0159719	1.04728	1.76947	0.00603036	0.0263516	450	0.00222222	1.12019	0.0355094	-0.000232	0.527234	1.7883	0.000667	0.0699388	-0.000597	0.000203	389.306	0.00222222	0.923166	0.188493	0.215701	1.42288	0.0859543	0.31601	355.897	0.00222222
457	Cruzado.phy.nex	314.753	315.809	314.488	1.36313	0.0146049	1.01525	1.76356	0.00428009	0.0229972	450	0.00222222	1.08196	0.032044	-0.000193	0.33774	1.72657	-0.000275	0.0746314	-0.00058	0.000162	450	0.00444444	0.871538	0.180046	0.254526	1.54435	0.0595943	0.301369	389.777	0.0133333
458	Cruzado.phy.nex	313.657	314.86	313.603	1.31166	0.0138432	0.844565	1.72118	0.00408589	0.0243589	450	0.00222222	1.08822	0.0260583	-0.000127	0.371814	1.85908	-0.005616	0.0584142	-0.000451	0.000188	450	0.00444444	0.81015	0.173961	0.0444363	1.59576	0.027938	0.31065	315.516	0.0488889
459	Cruzado.phy.nex	315.909	315.632	315.286	1.45739	0.0134638	1.07303	1.77364	0.0031261	0.0226103	450	0.00222222	1.11245	0.0399744	-0.000322	0.574587	1.73339	0.00603153	0.0735063	-0.000717	8.74e-05	450	0.00444444	1.04483	0.163176	0.513933	1.58089	0.0589594	0.266829	450	0.00222222
460	Cruzado.phy.nex	314.293	315.217	313.903	1.46367	0.0135256	1.1372	1.8061	0.00422488	0.0230008	450	0.00222222	1.24579	0.0282016	-0.000176	0.700359	1.77756	0.00112739	0.0594761	-0.000506	0.000167	450	0.00222222	1.04857	0.157316	0.470174	1.56465	0.0589671	0.268104	450	0.00222222
461	Cruzado.phy.nex	312.215	313.445	311.741	1.34839	0.0155308	0.971478	1.65322	0.00659681	0.0254997	450	0.00222222	1.08516	0.0305153	-0.000162	0.398935	1.68967	-0.00025	0.065229	-0.000539	0.000205	450	0.00222222	0.834123	0.187029	0.231517	1.52179	0.0626154	0.30055	450	0.0177778
462	Cruzado.phy.nex	314.647	315.384	314.575	1.20623	0.0155833	0.725579	1.7098	0.00492836	0.0254071	450	0.00222222	0.838155	0.035591	-0.0002	-0.0861838	1.64363	-0.000429	0.0727655	-0.000569	0.000171	450	0.0666667	0.634555	0.200191	-0.232733	1.38263	0.0288327	0.309023	475.183	0.111111
463	Cruzado.phy.nex	314.898	315.184	314.313	1.42122	0.0143151	1.12362	1.78721	0.00596524	0.0253886	450	0.00222222	1.07925	0.0379356	-0.000276	0.477972	1.66675	0.00814822	0.0702634	-0.000602	8.76e-05	389.628	0.00444444	0.938409	0.180731	0.44111	1.60063	0.0617276	0.291188	450	0.00222222
464	Cruzado.phy.nex	316.685	317.943	316.635	1.34609	0.0145176	1.0127	1.75315	0.00308322	0.0229858	450	0.00222222	1.0925	0.0292669	-0.000147	0.406471	1.72413	-0.00146178	0.063806	-0.000493	0.00017	450	0.00444444	0.853732	0.1804	0.152978	1.52129	0.0684618	0.305385	450	0.00888889
465	Cruzado.phy.nex	315.415	315.653	314.577	1.35362	0.0137768	0.936396	1.72295	0.00475814	0.02332	445.816	0.00222222	1.02948	0.0331804	-0.000201	0.376995	1.70232	0.00503871	0.0679024	-0.000513	0.000135	356.215	0.00222222	0.875353	0.176923	0.226507	1.59731	0.0503568	0.301923	450	0.0266667
466	Cruzado.phy.nex	317.303	317.047	316.468	1.42051	0.0138003	1.02916	1.79577	0.00359596	0.0225493	450	0.00222222	1.04146	0.0415345	-0.000329	0.473955	1.60953	0.00596067	0.0706184	-0.000735	-7.72e-06	450	0.00222222	0.986078	0.169599	0.452345	1.65608	0.0645217	0.279553	566.947	0.00444444
467	Cruzado.phy.nex	314.693	313.837	313.935	1.44098	0.0157793	1.08531	1.79125	0.00773445	0.0252523	450	0.00222222	0.996703	0.0486071	-0.000403	0.362753	1.55234	0.013911	0.0800221	-0.000826	-1.83e-05	374.043	0.00222222	0.922436	0.200035	0.378447	1.48921	0.0836775	0.303572	450	0.00444444
468	Cruzado.phy.nex	313.463	314.261	313.097	1.46213	0.0152651	1.17763	1.87449	0.00469847	0.0259119	391.753	0.00222222	1.21671	0.0337789	-0.000228	0.692431	1.77963	0.00455032	0.0661623	-0.000596	0.000125	450	0.00222222	1.03357	0.179497	0.578536	1.63052	0.0822843	0.296124	450	0.00222222
469	Cruzado.phy.nex	314.3	315.151	313.727	1.44093	0.0140624	1.10727	1.80463	0.0049733	0.0236095	450	0.00222222	1.18743	0.0308555	-0.000188	0.677203	1.75114	-0.00352314	0.0603598	-0.000469	0.000176	329.741	0.00222222	0.984638	0.177124	0.523771	1.66326	0.0553391	0.273905	270.181	0.00222222
470	Cruzado.phy.nex	314.064	314.926	313.752	1.38567	0.0122019	1.03657	1.8039	0.000807	0.0204696	450	0.00222222	1.05468	0.0314204	-0.000195	0.348665	1.68487	-0.00264329	0.0635555	-0.000567	0.000131	450	0.00222222	0.910395	0.161772	0.204529	1.60173	0.0281074	0.273375	450	0.0133333
471	Cruzado.phy.nex	314.159	313.825	313.305	1.41238	0.0153963	1.07687	1.75925	0.00573705	0.0249484	450	0.00222222	1.00788	0.043324	-0.000321	0.382077	1.58262	0.0101099	0.0797404	-0.00072	5.96e-05	450	0.00222222	0.867174	0.197874	0.20702	1.37942	0.0871113	0.307256	450	0.00222222
472	Cruzado.phy.nex	315.262	315.467	314.831	1.39523	0.0156494	0.99237	1.70571	0.00602961	0.0270719	450	0.00222222	1.07027	0.0396063	-0.000284	0.395731	1.57335	0.00969176	0.0714275	-0.000646	7.63e-05	450	0.00444444	0.915983	0.190727	0.329034	1.5514	0.0537299	0.289718	450	0.00222222
473	Cruzado.phy.nex	313.779	314.438	313.272	1.27327	0.0156737	0.819578	1.67743	0.00527435	0.0257644	450	0.00222222	0.839017	0.0415915	-0.000265	0.0280258	1.49387	0.00437111	0.0780084	-0.000605	0.00017	450	0.0311111	0.637804	0.211559	-0.0608084	1.35627	0.0833233	0.339206	450	0.102222
474	Cruzado.phy.nex	314.584	315.65	314.11	1.42001	0.016143	1.09785	1.75187	0.00479696	0.0256405	450	0.00222222	1.25153	0.0300413	-0.000173	0.717854	1.82335	0.00339927	0.0591805	-0.000517	0.0001	450	0.00222222	0.9875	0.183627	0.348487	1.52577	0.0606809	0.27656	343.583	0.00222222
475	Cruzado.phy.nex	313.485	314.594	313.185	1.33346	0.0158874	0.94119	1.71476	0.00640462	0.0251009	450	0.00222222	1.08679	0.0300933	-0.000151	0.438891	1.68001	0.000845	0.0607252	-0.000465	0.000149	450	0.00222222	0.775447	0.195067	0.144559	1.44513	0.0709056	0.321723	450	0.0311111
476	Cruzado.phy.nex	315.719	315.946	315.275	1.42584	0.0123688	1.06559	1.79236	0.0030818	0.0221605	639.296	0.00222222	1.07975	0.035427	-0.00025	0.453382	1.71358	5.99e-05	0.0679659	-0.000592	0.000124	450	0.00444444	0.99626	0.160907	0.411137	1.57286	0.0522145	0.263146	450	0.00222222
477	Cruzado.phy.nex	313.562	314.525	313.221	1.264	0.0155835	0.883799	1.71594	0.00644683	0.0260313	450	0.00222222	0.869427	0.0359813	-0.000202	0.0380207	1.62887	0.00156826	0.0727018	-0.00056	0.000113	450	0.04	0.634164	0.209271	-0.0806429	1.3761	0.0778026	0.322435	450	0.0844444
478	Cruzado.phy.nex	314.02	314.636	313.326	1.47804	0.0138007	1.18077	1.80215	0.00534135	0.0228728	450	0.00222222	1.23171	0.0336004	-0.000245	0.722398	1.75662	0.0035743	0.0664985	-0.000653	0.000119	450	0.00222222	1.07845	0.165364	0.560331	1.66078	0.0586209	0.269614	366.956	0.00222222
479	Cruzado.phy.nex	314.755	315.178	313.747	1.40009	0.0144855	1.08938	1.79115	0.00594282	0.0251514	450	0.00222222	1.00749	0.0402515	-0.000295	0.236139	1.62714	0.0014326	0.078165	-0.000656	0.000151	392.467	0.00888889	0.894528	0.18491	0.26222	1.51831	0.0620441	0.306634	450	0.00222222
480	Cruzado.phy.nex	314.803	315.068	314.244	1.43411	0.0165256	1.09147	1.80683	0.00559602	0.0267994	450	0.00222222	1.11498	0.0393592	-0.000284	0.562647	1.64962	0.0110281	0.0709305	-0.000665	5.33e-05	382.024	0.00222222	0.936645	0.193522	0.336767	1.51052	0.0688816	0.311218	548.108	0.00222222
481	Cruzado.phy.nex	314.827	315.483	314.663	1.50989	0.0125098	1.20334	1.86986	0.00351259	0.0208534	450	0.00222222	1.28905	0.0309638	-0.000217	0.767689	1.7896	0.00356772	0.0618093	-0.000499	0.000166	450	0.00222222	1.13267	0.151634	0.601548	1.64634	0.054164	0.258777	450	0.00222222
482	Cruzado.phy.nex	315.015	315.741	314.71	1.52168	0.00976519	1.14868	1.88361	0.000661	0.0188015	450	0.00222222	1.30763	0.0269277	-0.000201	0.817565	1.84823	-0.00626017	0.0514703	-0.000485	0.000139	450	0.00222222	1.22422	0.121675	0.675989	1.72391	0.0252676	0.229063	450	0.00222222
483	Cruzado.phy.nex	313.59	313.848	313.06	1.40481	0.0154268	1.07603	1.76791	0.00629843	0.0238842	450	0.00222222	1.06498	0.0391004	-0.000275	0.470405	1.6281	0.00548758	0.0693793	-0.000653	5.13e-05	385.63	0.00222222	0.876689	0.195534	0.227047	1.38961	0.0860141	0.316107	450	0.00222222
484	Cruzado.phy.nex	311.318	310.852	310.246	1.34511	0.0194882	1.01902	1.69568	0.00865563	0.0299402	390.985	0.00222222	0.989788	0.0457743	-0.000323	0.354832	1.5631	0.0109562	0.0832503	-0.000759	7.25e-05	375.586	0.00222222	0.773426	0.227028	0.111358	1.26789	0.103533	0.333228	450	0.00222222
485	Cruzado.phy.nex	315.11	315.512	314.766	1.34965	0.0133651	0.978936	1.75074	0.00381843	0.0225315	338.326	0.00222222	0.974914	0.0351624	-0.000221	0.344963	1.71254	0.00516778	0.0669999	-0.000518	9.29e-05	450	0.00444444	0.837412	0.178456	0.174096	1.46355	0.0612748	0.289958	392.81	0.00888889
486	Cruzado.phy.nex	314.686	314.96	314.616	1.41368	0.0114118	1.07436	1.79989	0.00276575	0.0204556	450	0.00222222	1.03254	0.0374841	-0.000277	0.404952	1.68947	0.00669665	0.0757258	-0.000629	8.49e-05	450	0.00444444	1.06584	0.139765	0.486754	1.73162	-0.0027202	0.245288	450	0.00222222
487	Cruzado.phy.nex	314.621	315.435	314.172	1.30647	0.0142467	0.90495	1.67173	0.00515443	0.0253709	514.008	0.00222222	1.04003	0.0287306	-0.000147	0.249241	1.6864	-0.0011969	0.0662707	-0.000511	0.000125	345.218	0.00888889	0.792066	0.180402	0.0844178	1.54182	0.0483229	0.292363	450	0.04
488	Cruzado.phy.nex	312.835	313.101	312.137	1.43302	0.0147045	1.15329	1.83693	0.00394044	0.0250261	376.206	0.00222222	1.14451	0.0357246	-0.000246	0.642054	1.67456	0.00375543	0.0680764	-0.000666	7.61e-05	450	0.00222222	0.989166	0.178581	0.370995	1.55817	0.0471569	0.274712	450	0.00222222
489	Cruzado.phy.nex	314.281	315.686	314.31	1.3117	0.0150321	0.890546	1.72098	0.00474146	0.0244696	450	0.00222222	1.02753	0.0323631	-0.000194	0.302164	1.66831	-0.0032165	0.0676528	-0.000561	0.000158	450	0.00222222	0.785018	0.187696	0.151755	1.51711	0.0617856	0.302679	349.852	0.0222222
490	Cruzado.phy.nex	315.87	316.677	315.756	1.29183	0.0143347	0.907488	1.76444	0.00411294	0.0230102	450	0.00222222	0.939772	0.0341042	-0.000201	0.18956	1.73862	-0.00311162	0.0716752	-0.000551	0.000136	450	0.00888889	0.724424	0.187344	0.0584075	1.56987	0.0670646	0.32466	506.46	0.0755556
491	Cruzado.phy.nex	313.162	313.859	312.235	1.48736	0.0135858	1.18766	1.8086	0.00280961	0.0220841	450	0.00222222	1.17747	0.0375748	-0.000292	0.604606	1.68596	0.00434944	0.0687044	-0.000595	0.000132	450	0.00222222	1.06564	0.166707	0.497912	1.58225	0.0630554	0.278855	450	0.00222222
492	Cruzado.phy.nex	316.332	316.912	315.631	1.35321	0.0131718	0.928148	1.75997	0.00330177	0.0231269	450	0.00222222	0.994991	0.03209	-0.000188	0.235336	1.66013	-0.00158373	0.0648854	-0.000555	0.000107	450	0.00888889	0.832402	0.172681	0.0469529	1.48684	0.0485077	0.301873	450	0.0355556
493	Cruzado.phy.nex	313.316	314.23	312.84	1.37085	0.0160202	1.02753	1.74568	0.0055278	0.0255642	450	0.00222222	1.04238	0.0371114	-0.000244	0.481514	1.80798	0.00109297	0.0702385	-0.000608	0.000126	450	0.00444444	0.850359	0.196348	0.226066	1.44835	0.0826545	0.309	450	0.00888889
494	Cruzado.phy.nex	316.553	317.415	316.296	1.49129	0.0129015	1.18549	1.85025	0.00291204	0.0224788	450	0.00222222	1.18828	0.0352886	-0.000261	0.652935	1.72497	0.00279864	0.065452	-0.000596	8.72e-05	381.263	0.00222222	1.07914	0.157342	0.516979	1.58218	0.0538539	0.269712	513.549	0.00222222
495	Cruzado.phy.nex	313.49	314.083	312.915	1.2859	0.0140156	0.866211	1.78094	0.00330479	0.0228852	450	0.00222222	0.818166	0.0386562	-0.000247	0.0488331	1.62855	-0.00051	0.0767075	-0.000651	8.93e-05	287.69	0.0622222	0.740566	0.184576	-0.0596323	1.36199	0.0696909	0.306009	547.916	0.0444444
496	Cruzado.phy.nex	313.476	314.413	313.049	1.35085	0.0134116	0.933388	1.73664	0.00399895	0.0230236	450	0.00222222	1.02677	0.0330253	-0.000209	0.207039	1.69238	-0.00199732	0.0699922	-0.000582	0.00016	450	0.0133333	0.841099	0.175841	0.172465	1.48054	0.0534814	0.283042	450	0.0177778
497	Cruzado.phy.nex	314.277	315.087	314.009	1.45408	0.0143221	1.08211	1.78061	0.00474418	0.0239156	383.305	0.00222222	1.19414	0.0329875	-0.000216	0.675508	1.70267	0.00710766	0.0640201	-0.000503	0.000133	450	0.00222222	1.03441	0.166488	0.432377	1.58016	0.0521788	0.269628	450	0.00222222
498	Cruzado.phy.nex	315.173	315.779	314.742	1.36986	0.0145181	0.993249	1.76423	0.00326581	0.0235579	450	0.00222222	0.970916	0.0398982	-0.000277	0.282067	1.71447	0.00641101	0.078247	-0.00069	9.76e-05	288.532	0.0177778	0.874402	0.17988	0.16723	1.47545	0.0463295	0.29951	450	0.00444444
499	Cruzado.phy.nex	311.876	312.754	311.322	1.23907	0.016192	0.80043	1.74271	0.00546349	0.0260226	450	0.00222222	0.896445	0.0335716	-0.000172	0.127192	1.72065	-0.0010273	0.0733593	-0.000524	0.000207	425.823	0.0488889	0.635	0.210021	-0.0629426	1.36085	0.0928212	0.331668	389.985	0.0711111
500	Cruzado.phy.nex	312.362	313.282	312.175	1.35917	0.0135843	0.941586	1.76894	0.00388444	0.0250175	450	0.00222222	1.0623	0.0311802	-0.000185	0.363625	1.71715	-0.00611248	0.0621728	-0.000499	0.00018	790.19	0.00444444	0.858221	0.172929	0.156154	1.52621	0.0492896	0.30566	450	0.0266667
501	GonzalezRiga.phy.nex	399.289	399.203	398.682	1.84891	0.0050025	1.60873	2.08256	0.00103034	0.0103348	450	0.00222222	1.64756	0.0175768	-0.000102	1.35125	1.95651	0.00436553	0.0309133	-0.000193	1.24e-05	450	0.00222222	1.57539	0.0865725	1.26133	1.92935	0.012985	0.154927	450	0.00222222
502	GonzalezRiga.phy.nex	402.449	399.321	400.115	1.89774	0.00635635	1.64879	2.0827	0.00123391	0.0106941	450	0.00222222	1.63687	0.0212215	-0.000125	1.35631	1.94263	0.00688777	0.0320599	-0.000229	-2.09e-05	386.406	0.00222222	1.56556	0.107324	1.27651	1.9061	0.0409842	0.162397	450	0.00222222
503	GonzalezRiga.phy.nex	398.444	396.47	396.789	1.80693	0.0049218	1.54575	2.05208	-6.79e-05	0.00905173	450	0.00222222	1.52206	0.0215682	-0.000126	1.17365	1.86536	0.00762799	0.0361202	-0.00022	-1.27e-05	450	0.00222222	1.50088	0.0970063	1.14209	1.81293	0.040106	0.158397	401.358	0.00222222
504	GonzalezRiga.phy.nex	399.665	397.183	397.562	1.83964	0.00599028	1.57569	2.04747	0.00128098	0.00991747	450	0.00222222	1.55486	0.0217281	-0.000122	1.19455	1.89779	0.00605902	0.0341825	-0.000226	-1.69e-05	450	0.00222222	1.49885	0.108902	1.14027	1.84299	0.0448296	0.177214	450	0.00222222
505	GonzalezRiga.phy.nex	401.733	399.68	400.349	1.90044	0.00586495	1.67764	2.07332	0.00119936	0.0110657	450	0.00222222	1.66917	0.0198364	-0.000117	1.37634	1.95204	0.00582705	0.03217	-0.000215	-4.26e-06	450	0.00222222	1.58643	0.103213	1.22135	1.87759	0.0493916	0.167761	450	0.00222222
506	GonzalezRiga.phy.nex	402.4	400.923	400.495	1.88341	0.00594914	1.66243	2.10567	0.00103249	0.0100627	450	0.00222222	1.64997	0.020424	-0.000119	1.31755	1.95862	0.00792335	0.0347849	-0.000222	-6.2e-06	386.439	0.00222222	1.57316	0.103282	1.28463	1.85567	0.0427129	0.152753	450	0.00222222
507	GonzalezRiga.phy.nex	402.826	399.808	400.588	1.90778	0.00585812	1.66043	2.10576	0.000986	0.00991638	450	0.00222222	1.61018	0.023067	-0.000142	1.32471	1.94235	0.009999	0.0351768	-0.00024	-3.76e-05	450	0.00222222	1.57572	0.105542	1.2718	1.88634	0.0430982	0.159341	450	0.00222222
508	GonzalezRiga.phy.nex	401.363	398.732	398.85	1.87608	0.00556919	1.62828	2.09121	0.00111574	0.00960103	450	0.00222222	1.66331	0.0188965	-0.00011	1.39149	1.9389	0.006201	0.0314299	-0.000205	-1.54e-05	450	0.00222222	1.58303	0.0980105	1.27293	1.87784	0.035844	0.156723	450	0.00222222
509	GonzalezRiga.phy.nex	400.482	398.278	398.77	1.89964	0.00536751	1.67019	2.09734	0.00110381	0.00948812	450	0.00222222	1.62444	0.0214165	-0.000126	1.29555	1.9211	0.00932475	0.034668	-0.000238	-3.52e-05	450	0.00222222	1.56939	0.101527	1.26396	1.8971	0.0443799	0.165224	450	0.00222222
510	GonzalezRiga.phy.nex	401.262	400.148	399.792	1.83153	0.00550263	1.61637	2.07744	0.00159914	0.00945119	450	0.00222222	1.57049	0.0199689	-0.000112	1.23146	1.94564	0.0063979	0.0348678	-0.000214	-1.21e-06	524.498	0.00222222	1.5285	0.0971799	1.17957	1.91306	0.0327943	0.158708	517.491	0.00222222
511	GonzalezRiga.phy.nex	399.473	398.471	398.594	1.85643	0.00506428	1.62077	2.0849	0.000426	0.00975761	544.024	0.00222222	1.63966	0.0187537	-0.00011	1.31012	1.98799	0.00442084	0.0339912	-0.000215	2.07e-05	450	0.00222222	1.58037	0.0902162	1.23921	1.90902	0.0213366	0.147954	603.182	0.00222222
512	GonzalezRiga.phy.nex	401.732	401.278	400.496	1.88971	0.00589317	1.67172	2.07996	0.00164528	0.0106436	450	0.00222222	1.66841	0.0174388	-9.22e-05	1.30765	1.97641	0.00307737	0.030562	-0.000191	2.44e-05	302.313	0.00222222	1.57252	0.0963874	1.23778	1.90749	0.0321915	0.155183	450	0.00222222
513	GonzalezRiga.phy.nex	399.248	396.963	397.324	1.87684	0.00597241	1.643	2.07768	0.00124437	0.0102199	627.127	0.00222222	1.61729	0.0217029	-0.000132	1.28211	1.91352	0.00829591	0.0353784	-0.000233	-2.12e-05	450	0.00222222	1.56837	0.102761	1.24695	1.90597	0.0445025	0.162824	549.684	0.00222222
514	GonzalezRiga.phy.nex	402.335	399.665	399.464	1.86574	0.00596787	1.5888	2.09881	0.00132857	0.0105102	450	0.00222222	1.59788	0.0214689	-0.000122	1.24148	1.88503	0.00795653	0.0332784	-0.000218	-2.11e-05	450	0.00222222	1.52536	0.109664	1.21412	1.80581	0.0560265	0.164347	314.637	0.00222222
515	GonzalezRiga.phy.nex	401.831	401.118	400.325	1.90036	0.00554335	1.68183	2.11896	0.00174438	0.0100724	450	0.00222222	1.67906	0.0181304	-0.000103	1.36597	2.04683	0.00406262	0.0315121	-0.00022	1.05e-06	613.197	0.00222222	1.5984	0.096506	1.28672	1.89561	0.0323624	0.153359	450	0.00222222
516	GonzalezRiga.phy.nex	402.295	401.193	401.12	1.91072	0.00534842	1.67792	2.10524	0.0013374	0.0097739	450	0.00222222	1.6861	0.0181037	-0.000103	1.36477	1.99676	0.00440915	0.0311813	-0.000213	6.88e-06	450	0.00222222	1.62907	0.0910938	1.31589	1.97217	0.0305494	0.14793	450	0.00222222
517	GonzalezRiga.phy.nex	401.942	398.659	399.22	1.91438	0.00641784	1.70663	2.09472	0.00178359	0.0107093	361.904	0.00222222	1.64575	0.0218383	-0.000129	1.36154	1.90801	0.0103879	0.0331311	-0.000216	-3.38e-05	450	0.00222222	1.55633	0.112072	1.26901	1.84461	0.0542535	0.162874	558.584	0.00222222
518	GonzalezRiga.phy.nex	400.646	398.123	398.579	1.86918	0.00602907	1.6209	2.09908	0.00150921	0.0109936	450	0.00222222	1.63909	0.0208507	-0.000122	1.32183	1.91568	0.0088686	0.0340583	-0.000209	-1.03e-05	450	0.00222222	1.56488	0.103129	1.26453	1.89361	0.045685	0.160864	450	0.00222222
519	GonzalezRiga.phy.nex	404.734	403.564	403.165	1.91921	0.00584653	1.72051	2.13446	0.0016038	0.00999736	450	0.00222222	1.70667	0.0181451	-0.000104	1.41053	2.03759	0.00338268	0.0304732	-0.000226	-5.32e-06	521.117	0.00222222	1.61411	0.0967276	1.32606	1.93807	0.0370937	0.150897	450	0.00222222
520	GonzalezRiga.phy.nex	402.145	401.548	401.009	1.89935	0.00533785	1.70365	2.12799	0.000885	0.00994012	450	0.00222222	1.69075	0.0175441	-0.000102	1.3905	1.99454	0.00395598	0.0306022	-0.000205	4.53e-06	450	0.00222222	1.62209	0.0907719	1.31148	1.97106	0.0297555	0.146321	450	0.00222222
521	GonzalezRiga.phy.nex	403.603	402.467	402.607	1.91866	0.00517509	1.69365	2.11366	0.000874	0.00941311	450	0.00222222	1.65892	0.0201349	-0.000121	1.36227	1.98664	0.00631399	0.0330635	-0.000222	-5.56e-06	450	0.00222222	1.62955	0.0910095	1.2718	1.95119	0.0402363	0.157828	450	0.00222222
522	GonzalezRiga.phy.nex	400.101	397.003	398.222	1.85573	0.00612864	1.6329	2.09471	0.00153609	0.0103102	450	0.00222222	1.59735	0.02248	-0.00014	1.31376	1.91965	0.00904135	0.0346334	-0.000249	-3.49e-05	367.188	0.00222222	1.54496	0.103331	1.22687	1.9128	0.0491759	0.171742	514.178	0.00222222
523	GonzalezRiga.phy.nex	399.588	399.207	398.209	1.86982	0.00566182	1.66417	2.09661	0.000572	0.00993813	450	0.00222222	1.63897	0.0190365	-0.000108	1.3052	1.95792	0.00444504	0.033199	-0.000232	-4.29e-06	600.473	0.00222222	1.55776	0.0996534	1.20649	1.86352	0.039735	0.159568	450	0.00222222
524	GonzalezRiga.phy.nex	400.428	397.364	397.982	1.88732	0.00569212	1.65816	2.09542	6.21e-05	0.0100964	450	0.00222222	1.60947	0.0219262	-0.00013	1.29489	1.89527	0.0100936	0.0338596	-0.000231	-3.33e-05	450	0.00222222	1.57354	0.103178	1.25455	1.88844	0.0417909	0.160072	450	0.00222222
525	GonzalezRiga.phy.nex	400.86	399.85	400.296	1.88598	0.0050533	1.68114	2.12591	0.000719	0.00912899	450	0.00222222	1.66048	0.0190902	-0.000117	1.32561	1.96352	0.00533839	0.0320802	-0.00022	-1.69e-05	450	0.00222222	1.62002	0.0868025	1.29655	1.9532	0.024403	0.152327	450	0.00222222
526	GonzalezRiga.phy.nex	400.288	399.347	399.415	1.86425	0.0051533	1.62396	2.09622	0.000369	0.00900841	450	0.00222222	1.63046	0.0198528	-0.000119	1.32341	1.96655	0.00441527	0.0322916	-0.00022	9.68e-07	529.663	0.00222222	1.57629	0.0931188	1.268	1.92466	0.0253511	0.148385	450	0.00222222
527	GonzalezRiga.phy.nex	401.154	398.548	399.321	1.83125	0.00552208	1.56558	2.0796	0.0010847	0.0104059	450	0.00222222	1.54296	0.0221695	-0.000131	1.16377	1.87819	0.00871791	0.0363031	-0.000229	-2.36e-05	389.804	0.00222222	1.51379	0.102728	1.16247	1.86389	0.0410438	0.172257	450	0.00222222
528	GonzalezRiga.phy.nex	401.56	400.357	400.553	1.89441	0.00603214	1.66512	2.11375	0.00138556	0.0103949	392.398	0.00222222	1.6588	0.0204833	-0.000123	1.3553	1.94559	0.00749423	0.0338036	-0.000244	-2.32e-05	383.323	0.00222222	1.58495	0.100716	1.27703	1.9276	0.0374373	0.167199	450	0.00222222
529	GonzalezRiga.phy.nex	401.452	400.642	400.279	1.91106	0.00553747	1.70992	2.11721	0.000991	0.0103981	450	0.00222222	1.6962	0.01777	-0.000101	1.38588	1.98955	0.00577473	0.0321315	-0.000201	-2.24e-06	521.389	0.00222222	1.60855	0.0936702	1.30593	1.96956	0.0232902	0.150422	944.958	0.00222222
530	GonzalezRiga.phy.nex	400.676	397.736	398.066	1.87548	0.00582605	1.66434	2.08412	0.00136471	0.0104915	450	0.00222222	1.62723	0.021272	-0.000132	1.3033	1.90124	0.007344	0.0337011	-0.000257	-3.72e-05	546.586	0.00222222	1.56563	0.101898	1.26544	1.88879	0.0383817	0.159126	517.439	0.00222222
531	GonzalezRiga.phy.nex	401.303	399.349	399.105	1.8973	0.00636958	1.70198	2.09527	0.0018292	0.0102044	450	0.00222222	1.65413	0.0211018	-0.000122	1.37637	1.95805	0.00856426	0.0341615	-0.000221	-2.01e-05	450	0.00222222	1.56577	0.109101	1.24859	1.86384	0.050625	0.163707	299.944	0.00222222
532	GonzalezRiga.phy.nex	397.681	397.262	396.402	1.77748	0.00518716	1.52831	2.02874	0.00101716	0.00991263	450	0.00222222	1.52797	0.0188188	-0.000102	1.13893	1.88134	0.00336009	0.0327188	-0.000211	-2.77e-06	312.001	0.00222222	1.47431	0.09431	1.07591	1.86459	0.0350239	0.167704	392.297	0.00222222
533	GonzalezRiga.phy.nex	400.253	399.487	399.406	1.88872	0.00542327	1.65877	2.10563	0.000552	0.00972128	450	0.00222222	1.664	0.0186685	-0.00011	1.36912	2.00697	0.00481289	0.0347274	-0.000223	9.68e-06	508.641	0.00222222	1.60484	0.0924313	1.26588	1.96559	0.0235715	0.158708	450	0.00222222
534	GonzalezRiga.phy.nex	400.471	397.789	398.248	1.89396	0.00546799	1.68153	2.11102	0.00142002	0.00933528	589.956	0.00222222	1.63227	0.0219476	-0.000133	1.35832	1.92396	0.00626921	0.0327875	-0.000252	-3.44e-05	293.728	0.00222222	1.58849	0.101632	1.30264	1.89521	0.0450497	0.15784	413.842	0.00222222
535	GonzalezRiga.phy.nex	398.616	396.198	396.653	1.85802	0.00582441	1.61977	2.09178	0.00146428	0.0101944	450.91	0.00222222	1.55093	0.0231493	-0.000138	1.21796	1.84309	0.0107155	0.0373093	-0.000229	-2.22e-05	450	0.00222222	1.52634	0.10628	1.20515	1.84283	0.049839	0.167702	450	0.00222222
536	GonzalezRiga.phy.nex	402.325	401.785	401.273	1.88018	0.00520728	1.63839	2.0992	0.000626	0.00931906	450	0.00222222	1.66169	0.0178996	-0.000104	1.30638	2.06233	0.00244231	0.0302465	-0.000213	1.65e-05	450	0.00222222	1.58017	0.0917177	1.22443	1.90729	0.0367828	0.161073	557.918	0.00222222
537	GonzalezRiga.phy.nex	401.324	399.887	400.241	1.8996	0.00516359	1.66101	2.1101	0.000777	0.00940826	450	0.00222222	1.63921	0.0206804	-0.000122	1.38445	1.97674	0.00758662	0.0353925	-0.000243	-2.21e-05	360.541	0.00222222	1.61088	0.092834	1.27428	1.88302	0.0351852	0.15414	513.298	0.00222222
538	GonzalezRiga.phy.nex	401.266	399.207	399.898	1.87824	0.0049305	1.65442	2.08351	0.000459	0.00909623	341.079	0.00222222	1.66242	0.0192681	-0.000121	1.3523	1.94596	0.00642143	0.0322308	-0.00021	-1.15e-06	450	0.00222222	1.61364	0.0896262	1.30543	1.951	0.0294515	0.146064	390.902	0.00222222
539	GonzalezRiga.phy.nex	403.584	401.824	401.965	1.92111	0.00574181	1.6758	2.12023	0.000789	0.00990901	450	0.00222222	1.65987	0.020563	-0.000122	1.30691	1.98147	0.00647014	0.0343157	-0.000238	-1.5e-05	450	0.00222222	1.60178	0.0982288	1.27333	1.96782	0.040143	0.164531	450	0.00222222
540	GonzalezRiga.phy.nex	400.742	397.592	398.538	1.90687	0.00547946	1.67065	2.12025	0.00113394	0.0100293	450	0.00222222	1.60707	0.021988	-0.000133	1.28814	1.94602	0.00691115	0.0353313	-0.00024	-2.56e-05	450	0.00222222	1.60772	0.0940894	1.28839	1.90516	0.0326268	0.152594	450	0.00222222
541	GonzalezRiga.phy.nex	402.4	401.394	401.126	1.91409	0.00521577	1.69488	2.13936	0.000307	0.00930923	450	0.00222222	1.72227	0.0174878	-0.000105	1.45051	2.03202	0.00398727	0.0308676	-0.000229	-3.16e-06	450	0.00222222	1.67535	0.0849505	1.39121	1.98379	0.0340198	0.145099	450	0.00222222
542	GonzalezRiga.phy.nex	396.486	394.141	394.244	1.80679	0.00564224	1.54923	2.07111	0.00142021	0.0105975	450	0.00222222	1.52093	0.021341	-0.000119	1.17687	1.85484	0.00919879	0.035049	-0.000223	-3.07e-05	450	0.00222222	1.47334	0.105137	1.16503	1.8452	0.0466646	0.167132	450	0.00222222
543	GonzalezRiga.phy.nex	403.098	400.766	400.585	1.91266	0.00555584	1.69748	2.10319	0.00192589	0.0101632	371.909	0.00222222	1.68786	0.0201796	-0.000118	1.40714	1.94244	0.00889766	0.0346136	-0.000207	-2.42e-05	398.117	0.00222222	1.60943	0.100084	1.32743	1.88589	0.0480798	0.154924	512.544	0.00222222
544	GonzalezRiga.phy.nex	400.003	399.203	398.661	1.87505	0.00505229	1.64222	2.14356	0.000842	0.00967055	450	0.00222222	1.62575	0.0190854	-0.000115	1.301	1.9104	0.0058506	0.0334391	-0.000217	-9.57e-07	623.624	0.00222222	1.58727	0.0906707	1.30655	1.94649	0.0180193	0.143052	450	0.00222222
545	GonzalezRiga.phy.nex	400.955	398.82	399.49	1.88551	0.00550204	1.62818	2.07785	0.00150613	0.00988303	535.247	0.00222222	1.62229	0.02109	-0.000126	1.32223	1.90817	0.00857223	0.0332241	-0.000218	-2.43e-05	518.059	0.00222222	1.5542	0.103247	1.24167	1.87876	0.0460687	0.164327	450	0.00222222
546	GonzalezRiga.phy.nex	400.383	397.513	398.095	1.84035	0.00627108	1.61118	2.0811	0.00180521	0.0102967	666.385	0.00222222	1.52471	0.0221591	-0.000123	1.19149	1.84762	0.0106822	0.035099	-0.000211	-2.37e-05	387.124	0.00222222	1.4652	0.11196	1.06232	1.81646	0.0419825	0.174828	678.09	0.00222222
547	GonzalezRiga.phy.nex	402.149	399.614	400.069	1.89086	0.00540737	1.65832	2.07815	0.000625	0.00937511	450	0.00222222	1.60466	0.021354	-0.000128	1.27766	1.92984	0.00774914	0.0347384	-0.000249	-2.73e-05	450	0.00222222	1.56484	0.098277	1.21315	1.89884	0.037045	0.153519	518.708	0.00222222
548	GonzalezRiga.phy.nex	402.045	400.183	399.895	1.92456	0.005765	1.72587	2.13769	0.000775	0.00953818	450	0.00222222	1.66475	0.0204806	-0.000122	1.33005	1.93223	0.00822455	0.0346853	-0.000219	-4.62e-06	450	0.00222222	1.59097	0.1024	1.30248	1.91555	0.046169	0.154166	450	0.00222222
549	GonzalezRiga.phy.nex	401.669	399.21	399.563	1.89574	0.00578371	1.67217	2.11564	0.00113013	0.0102662	561.319	0.00222222	1.67504	0.0202607	-0.000119	1.3964	1.95316	0.0053594	0.0331492	-0.000231	-1.73e-05	450	0.00222222	1.57924	0.105287	1.27653	1.93255	0.0364288	0.168958	423.453	0.00222222
550	GonzalezRiga.phy.nex	403.266	401.21	401.37	1.92191	0.0057256	1.72448	2.13895	0.0017704	0.00975792	451.06	0.00222222	1.68944	0.0198422	-0.000121	1.39857	2.00999	0.00587946	0.0323439	-0.000218	-1.81e-06	438.758	0.00222222	1.62759	0.0962826	1.3007	1.91281	0.0390452	0.154497	386.094	0.00222222
551	GonzalezRiga.phy.nex	400.611	398.498	398.841	1.88523	0.00558782	1.68244	2.1092	0.00118686	0.0098962	450	0.00222222	1.61772	0.0217646	-0.000137	1.29274	1.92904	0.00635428	0.0329163	-0.000252	-3.26e-05	450	0.00222222	1.59041	0.0952329	1.29547	1.89168	0.0380085	0.153574	450	0.00222222
552	GonzalezRiga.phy.nex	400.194	399.174	399.107	1.89524	0.00495737	1.62571	2.11963	0.000297	0.00924264	450	0.00222222	1.60979	0.0201811	-0.00012	1.21981	1.94086	0.00553552	0.0353282	-0.000241	-1.12e-05	515.56	0.00222222	1.62248	0.0831687	1.23797	1.95292	0.019977	0.145524	526.648	0.00222222
553	GonzalezRiga.phy.nex	403.878	402.067	402.404	1.90455	0.00588284	1.68401	2.12167	0.00193992	0.0101835	376.679	0.00222222	1.66192	0.0193851	-0.000113	1.35477	2.00093	0.00540567	0.0329094	-0.000221	-2.76e-06	368.161	0.00222222	1.58915	0.100545	1.2628	1.92947	0.0363101	0.158469	450	0.00222222
554	GonzalezRiga.phy.nex	402.49	401.603	401.566	1.92677	0.00479741	1.70249	2.14105	0.000869	0.00965832	946.648	0.00222222	1.6973	0.018201	-0.00011	1.3861	2.02073	0.0042632	0.0316958	-0.000223	-4.71e-06	450	0.00222222	1.66619	0.0831865	1.33384	2.0086	0.0249171	0.153398	450	0.00222222
555	GonzalezRiga.phy.nex	402.164	398.762	399.052	1.87576	0.00633026	1.65375	2.11136	0.00152565	0.0106994	395.13	0.00222222	1.60798	0.0225934	-0.000135	1.28921	1.89278	0.0109424	0.0368244	-0.000237	-2.66e-05	450	0.00222222	1.55148	0.108496	1.2479	1.87325	0.0605489	0.163857	450	0.00222222
556	GonzalezRiga.phy.nex	402.178	400.788	401.102	1.89009	0.00541572	1.65858	2.11406	0.000946	0.0095234	552.116	0.00222222	1.66188	0.0189911	-0.000109	1.33315	1.98447	0.00661483	0.033728	-0.000211	-3.78e-06	755.04	0.00222222	1.58683	0.0952206	1.1998	1.87963	0.0320833	0.152182	450	0.00222222
557	GonzalezRiga.phy.nex	400.665	398.667	398.968	1.89633	0.00508502	1.64871	2.12201	0.000586	0.00973812	450	0.00222222	1.62997	0.0209914	-0.000128	1.29269	1.93365	0.00943356	0.0342696	-0.000229	-2.33e-05	509.678	0.00222222	1.57938	0.0989035	1.25711	1.88648	0.0377714	0.161373	356.785	0.00222222
558	GonzalezRiga.phy.nex	400.534	399.406	399.091	1.86789	0.00550082	1.66534	2.12578	0.000754	0.00980676	450	0.00222222	1.64737	0.0194133	-0.000113	1.35004	1.96328	0.00863314	0.0331159	-0.000207	-1.41e-05	383.016	0.00222222	1.57413	0.0964004	1.18868	1.87075	0.0396537	0.16036	450	0.00222222
559	GonzalezRiga.phy.nex	401.088	400.239	399.99	1.88073	0.00623558	1.67231	2.10051	0.00148906	0.0109843	450	0.00222222	1.60131	0.0207485	-0.000114	1.28296	1.97436	0.00340435	0.0355518	-0.000233	1.63e-05	450	0.00222222	1.54609	0.103324	1.20617	1.91557	0.0407483	0.175183	653.305	0.00222222
560	GonzalezRiga.phy.nex	400.912	399.523	399.039	1.87338	0.00540856	1.64013	2.13029	0.000769	0.00954921	450	0.00222222	1.64997	0.019222	-0.000117	1.32345	1.94589	0.00567921	0.0347141	-0.000216	6.77e-06	450	0.00222222	1.60109	0.0918829	1.31153	1.92153	0.0260338	0.148065	513.347	0.00222222
561	GonzalezRiga.phy.nex	398.725	397.401	397.664	1.84316	0.00516265	1.60308	2.0942	0.000295	0.00951571	427.93	0.00222222	1.55358	0.0206191	-0.000118	1.20998	1.9034	0.00693079	0.0353139	-0.000217	-9.07e-06	368.32	0.00222222	1.51793	0.0963419	1.17635	1.89103	0.0345964	0.162403	450	0.00222222
562	GonzalezRiga.phy.nex	403.205	402.572	401.996	1.88561	0.00575484	1.67007	2.11412	0.00145669	0.00983981	450	0.00222222	1.69062	0.0173217	-9.77e-05	1.33599	2.01635	0.00488279	0.0307249	-0.000196	1.01e-05	450	0.00222222	1.59685	0.0934274	1.23533	1.87466	0.0348311	0.160905	450	0.00222222
563	GonzalezRiga.phy.nex	401.314	399.375	399.843	1.88943	0.00586646	1.66855	2.08173	0.000962	0.01073	450	0.00222222	1.64733	0.0204434	-0.00012	1.35366	1.9428	0.00712314	0.0340889	-0.000234	-1.45e-05	450	0.00222222	1.58236	0.100542	1.24781	1.89438	0.0319816	0.153371	450	0.00222222
564	GonzalezRiga.phy.nex	401.432	400.465	400.036	1.84244	0.00567024	1.60197	2.10732	0.00124014	0.00975966	376.449	0.00222222	1.56085	0.0201846	-0.00011	1.1887	1.92205	0.00512693	0.0328327	-0.000201	5.93e-06	450	0.00222222	1.50692	0.103779	1.1465	1.86627	0.0456745	0.16199	450	0.00222222
565	GonzalezRiga.phy.nex	403.521	399.811	401.124	1.91502	0.00569097	1.71071	2.12974	0.00134853	0.0102204	513.493	0.00222222	1.65789	0.0216623	-0.000133	1.38822	1.94942	0.00919912	0.0347382	-0.000231	-2.26e-05	450	0.00222222	1.60352	0.10283	1.31321	1.98127	0.0385674	0.154445	450	0.00222222
566	GonzalezRiga.phy.nex	403.449	402.471	402.544	1.92791	0.00498562	1.69281	2.1183	0.000565	0.00951865	450	0.00222222	1.67249	0.0186351	-0.000109	1.34864	2.03047	0.00449667	0.0328055	-0.000224	-6.35e-06	377.431	0.00222222	1.6387	0.0892823	1.30627	1.94303	0.0276378	0.149567	450	0.00222222
567	GonzalezRiga.phy.nex	399.553	399.173	398.819	1.85473	0.00538009	1.62785	2.102	0.000799	0.0106744	450	0.00222222	1.62344	0.0189343	-0.000108	1.30683	1.97553	0.00398348	0.0319707	-0.000202	3.76e-06	593.984	0.00222222	1.549	0.0959046	1.21282	1.84531	0.0316982	0.155868	450	0.00222222
568	GonzalezRiga.phy.nex	402.007	398.466	399.558	1.90231	0.00625287	1.67484	2.08839	0.00231905	0.0109418	421.883	0.00222222	1.63454	0.0230398	-0.000142	1.33123	1.91571	0.00972935	0.0359819	-0.000247	-3.07e-05	599.936	0.00222222	1.58462	0.104389	1.28299	1.88571	0.045012	0.172024	450	0.00222222
569	GonzalezRiga.phy.nex	401.018	398.794	399.128	1.8911	0.00571817	1.67949	2.09519	0.000795	0.00999255	450	0.00222222	1.63292	0.0214394	-0.000131	1.33179	1.93083	0.00823255	0.0349516	-0.000238	-2.09e-05	450	0.00222222	1.57904	0.103603	1.27221	1.87906	0.0466487	0.161661	305.21	0.00222222
570	GonzalezRiga.phy.nex	401.86	399.339	400.45	1.89944	0.00533838	1.6894	2.12627	0.000966	0.00949236	450	0.00222222	1.63777	0.0218723	-0.000135	1.30815	1.93805	0.00870246	0.0353416	-0.000229	-2.08e-05	450	0.00222222	1.5927	0.100681	1.30939	1.88972	0.0453274	0.156005	450	0.00222222
571	GonzalezRiga.phy.nex	398.987	397.626	397.873	1.86544	0.00509745	1.6352	2.09034	0.00052	0.00970989	450	0.00222222	1.61175	0.0207033	-0.000127	1.25954	1.93517	0.00584494	0.0367985	-0.00024	-1.1e-05	450	0.00222222	1.5846	0.0907051	1.24496	1.91769	0.0203851	0.149862	450	0.00222222
572	GonzalezRiga.phy.nex	402.157	398.994	399.227	1.90596	0.00639039	1.65771	2.11683	0.00192161	0.0111019	391.677	0.00222222	1.64461	0.0224024	-0.000133	1.3322	1.93	0.00999739	0.0344283	-0.00024	-3.77e-05	450	0.00222222	1.56614	0.111106	1.26078	1.88827	0.053283	0.165982	450	0.00222222
573	GonzalezRiga.phy.nex	399.491	397.435	397.944	1.87225	0.00504673	1.62513	2.08018	0.000615	0.00926278	450	0.00222222	1.6146	0.0212232	-0.000132	1.34187	1.97793	0.00833605	0.0354305	-0.000224	-1.22e-05	292.822	0.00222222	1.60816	0.0886025	1.32106	1.94128	0.0286865	0.137644	450	0.00222222
574	GonzalezRiga.phy.nex	401.436	399.592	399.653	1.88975	0.00531041	1.67601	2.10653	0.000906	0.00998449	450	0.00222222	1.63917	0.0196268	-0.000112	1.3276	1.96141	0.00594477	0.0340691	-0.00022	-4.56e-06	450	0.00222222	1.57284	0.0980536	1.2515	1.94308	0.0354578	0.159634	381.247	0.00222222
575	GonzalezRiga.phy.nex	403.36	401.77	401.867	1.91498	0.00570092	1.69273	2.12538	0.00124111	0.0104658	450	0.00222222	1.68609	0.0188398	-0.000109	1.38964	2.01618	0.00572516	0.0325963	-0.000222	-4.66e-06	450	0.00222222	1.60539	0.0971976	1.28451	1.96924	0.0328574	0.162228	300.691	0.00222222
576	GonzalezRiga.phy.nex	401.678	399.824	400.096	1.90022	0.00553476	1.66521	2.1487	0.00154291	0.00993388	450	0.00222222	1.64037	0.0212453	-0.000129	1.35437	1.92669	0.00876905	0.0348805	-0.000231	-1.67e-05	450	0.00222222	1.61689	0.0952893	1.29998	1.96469	0.0258897	0.154814	450	0.00222222
577	GonzalezRiga.phy.nex	401.238	398.712	399.398	1.90272	0.00577175	1.68614	2.11237	0.00134709	0.0103675	450	0.00222222	1.60852	0.0226877	-0.000134	1.28997	1.95082	0.00779303	0.0355461	-0.000247	-4.02e-05	382.048	0.00222222	1.57884	0.101797	1.23924	1.87617	0.0356107	0.154256	450	0.00222222
578	GonzalezRiga.phy.nex	401.319	399.64	399.779	1.9004	0.00527649	1.65625	2.0903	0.000762	0.00935135	531.913	0.00222222	1.64366	0.0201655	-0.000124	1.30913	1.92014	0.00730786	0.0347833	-0.000243	-8.41e-06	450	0.00222222	1.61088	0.0906433	1.3031	1.94577	0.0342248	0.145451	450	0.00222222
579	GonzalezRiga.phy.nex	402.775	402.875	401.854	1.91134	0.00499474	1.68487	2.1488	0.000597	0.00948945	450	0.00222222	1.70964	0.0163419	-9.4e-05	1.39546	2.0044	0.00380131	0.0301449	-0.000197	9.25e-06	450	0.00222222	1.65692	0.0815604	1.30963	1.95377	0.0281446	0.147682	450	0.00222222
580	GonzalezRiga.phy.nex	401.731	400.852	400.69	1.90578	0.00509634	1.65666	2.12758	5.68e-05	0.0093908	355.59	0.00222222	1.67551	0.0184936	-0.000109	1.35617	2.03243	0.00465493	0.033864	-0.000222	1.57e-05	450	0.00222222	1.62767	0.0879612	1.27485	2.00934	0.0199654	0.157603	450	0.00222222
581	GonzalezRiga.phy.nex	397.465	395.888	396.212	1.81607	0.00570209	1.5103	2.03547	0.000646	0.00967057	450	0.00222222	1.49832	0.0227182	-0.000124	1.14658	1.89236	0.007984	0.0365261	-0.000221	-2.31e-05	450	0.00222222	1.47106	0.105946	1.08273	1.84354	0.044127	0.1721	529.708	0.00222222
582	GonzalezRiga.phy.nex	399.483	397.043	397.231	1.87693	0.0057169	1.65524	2.09785	0.00161113	0.00984075	450	0.00222222	1.64058	0.0216011	-0.000132	1.33132	1.9141	0.0101998	0.0337449	-0.000228	-3.14e-05	450	0.00222222	1.58039	0.102382	1.29346	1.88567	0.0509125	0.156756	450	0.00222222
583	GonzalezRiga.phy.nex	399.182	396.461	396.564	1.86085	0.00587914	1.63769	2.08349	0.00132903	0.00975795	450	0.00222222	1.62287	0.0220874	-0.000134	1.34571	1.89652	0.00920541	0.0326695	-0.000224	-4.18e-05	450	0.00222222	1.56389	0.108125	1.27215	1.86396	0.0551822	0.166242	450	0.00222222
584	GonzalezRiga.phy.nex	402.609	400.966	401.263	1.90127	0.00577022	1.65607	2.10954	0.00171862	0.0104044	450	0.00222222	1.64784	0.0206824	-0.000121	1.30801	1.94324	0.00656654	0.0333922	-0.000228	-1.85e-05	450	0.00222222	1.60543	0.097576	1.32908	1.97493	0.0482584	0.15769	450	0.00222222
585	GonzalezRiga.phy.nex	398.541	395.538	395.958	1.83292	0.00603104	1.58432	2.08421	0.00155062	0.0109036	450	0.00222222	1.55453	0.0236452	-0.00014	1.20198	1.85406	0.00917304	0.037566	-0.000252	-3.38e-05	450	0.00222222	1.50136	0.111688	1.13855	1.79736	0.0496183	0.168313	450	0.00222222
586	GonzalezRiga.phy.nex	398.876	396.488	396.851	1.86176	0.0057733	1.59497	2.08861	0.0011056	0.00968066	450	0.00222222	1.56711	0.0214991	-0.000124	1.22754	1.8577	0.00871087	0.0346431	-0.000216	-1.6e-05	450	0.00222222	1.53194	0.103396	1.20434	1.8794	0.0371093	0.156855	450	0.00222222
587	GonzalezRiga.phy.nex	402.624	401.678	400.87	1.90413	0.00568699	1.65989	2.09996	0.00118511	0.0100032	638.257	0.00222222	1.7097	0.0173279	-9.94e-05	1.43635	2.04694	0.00432196	0.030698	-0.000225	-1.09e-05	450	0.00222222	1.61852	0.0946839	1.30755	1.93861	0.0378962	0.158829	450	0.00222222
588	GonzalezRiga.phy.nex	401.696	400.378	400.251	1.87828	0.00563858	1.64123	2.08593	0.00148831	0.00986277	532.357	0.00222222	1.64828	0.0192371	-0.000114	1.31502	1.95888	0.00623738	0.0346324	-0.000237	-1.01e-05	450	0.00222222	1.59166	0.0926387	1.26131	1.91994	0.030468	0.144132	450	0.00222222
589	GonzalezRiga.phy.nex	400.976	397.314	398.316	1.87056	0.00601583	1.63858	2.08848	0.00157075	0.0102078	450	0.00222222	1.62667	0.0225509	-0.000141	1.30747	1.90388	0.00979206	0.0352633	-0.000257	-4.21e-05	450	0.00222222	1.57684	0.106517	1.27254	1.8718	0.0498422	0.164085	450	0.00222222
590	GonzalezRiga.phy.nex	398.281	397.008	397.257	1.8151	0.00522377	1.56041	2.04356	0.000922	0.00993841	410.73	0.00222222	1.54735	0.0201174	-0.000115	1.20728	1.9332	0.00453937	0.0321613	-0.000209	-4.58e-06	401.505	0.00222222	1.53131	0.0931737	1.10119	1.88753	0.0307721	0.165085	320.141	0.00222222
591	GonzalezRiga.phy.nex	399.121	396.138	396.882	1.8177	0.00587788	1.60268	2.06858	0.00156046	0.01011	450	0.00222222	1.52725	0.0224815	-0.000129	1.16697	1.85085	0.00999786	0.0346003	-0.000229	-4.74e-05	518.846	0.00222222	1.49761	0.104309	1.1977	1.86154	0.0464165	0.162405	208.141	0.00222222
592	GonzalezRiga.phy.nex	402.527	399.035	400.479	1.91093	0.00569203	1.65569	2.11809	0.00127252	0.00963476	392.511	0.00222222	1.61482	0.0228929	-0.00014	1.32614	1.9708	0.0113418	0.03802	-0.000241	-3.44e-05	450	0.00222222	1.59736	0.103033	1.26001	1.90157	0.0444518	0.157732	450	0.00222222
593	GonzalezRiga.phy.nex	402.447	400.97	401.344	1.89232	0.00504653	1.6245	2.10244	0.000532	0.00948267	545.78	0.00222222	1.66278	0.0191603	-0.000117	1.3579	1.98049	0.00525347	0.033563	-0.000217	-3.1e-06	450	0.00222222	1.60624	0.0908626	1.30456	1.94116	0.0298747	0.145893	284.391	0.00222222
594	GonzalezRiga.phy.nex	400.085	398.828	398.212	1.82696	0.00547343	1.57296	2.10873	0.000489	0.00972661	614.541	0.00222222	1.57236	0.0196547	-0.000112	1.19931	1.90672	0.00753554	0.0339817	-0.000213	-8.53e-06	450	0.00222222	1.49827	0.0985473	1.10711	1.87195	0.0336484	0.165511	450	0.00222222
595	GonzalezRiga.phy.nex	402.326	401.63	401.351	1.90358	0.00556391	1.69928	2.12876	0.00079	0.00990979	707.731	0.00222222	1.67262	0.0190655	-0.000108	1.34395	1.97474	0.00553655	0.0331347	-0.000232	-1.12e-05	450	0.00222222	1.60573	0.0935354	1.2789	1.96237	0.025029	0.151258	341.188	0.00222222
596	GonzalezRiga.phy.nex	399.683	398.601	398.28	1.83018	0.00536494	1.57834	2.06162	0.000875	0.00968884	450	0.00222222	1.56493	0.0209007	-0.000121	1.27981	1.89683	0.00494092	0.0323506	-0.000217	-1.83e-06	656.268	0.00222222	1.51944	0.0979152	1.16216	1.88153	0.0381749	0.159216	450	0.00222222
597	GonzalezRiga.phy.nex	399.867	396.324	397.612	1.85704	0.00565655	1.63459	2.09881	0.00157634	0.010553	393.284	0.00222222	1.5571	0.0237203	-0.00014	1.22345	1.85653	0.0114983	0.037357	-0.000238	-4.63e-05	450	0.00222222	1.53226	0.104768	1.20921	1.85733	0.0423201	0.165378	450	0.00222222
598	GonzalezRiga.phy.nex	401.452	401.056	400.382	1.88638	0.00510783	1.66069	2.11483	0.00093	0.00985004	375.934	0.00222222	1.71159	0.0166166	-9.67e-05	1.39269	2.02183	0.00246399	0.0295153	-0.000209	1.87e-06	450	0.00222222	1.63437	0.0852384	1.28391	1.94741	0.0253293	0.148861	450	0.00222222
599	GonzalezRiga.phy.nex	401.602	399.703	399.833	1.8877	0.0061249	1.67196	2.11815	0.00178258	0.0105632	379.158	0.00222222	1.61012	0.0218357	-0.000129	1.27161	1.92321	0.00904694	0.0349659	-0.000236	-2.84e-05	450	0.00222222	1.55942	0.105669	1.22893	1.90654	0.0479563	0.179063	450	0.00222222
600	GonzalezRiga.phy.nex	399.947	397.727	398.478	1.84832	0.00553499	1.61659	2.06347	0.000961	0.00970647	450	0.00222222	1.56869	0.0210938	-0.000119	1.2946	1.93052	0.00683498	0.0338736	-0.000212	-2.04e-05	450	0.00222222	1.51037	0.104477	1.13535	1.84813	0.0457723	0.167223	357.041	0.00222222
601	Mallon.phy.nex	134.78	135.518	134.584	1.57963	0.0144952	0.955796	2.23505	-0.0157812	0.0440616	450	0.00222222	1.06626	0.0750306	-0.00155967	-0.168999	2.08623	-0.053917	0.2094	-0.00459435	0.00206598	387.447	0.0888889	1.28594	0.135649	0.27942	2.27672	-0.125412	0.361649	450	0.0222222
602	Mallon.phy.nex	135.544	136.374	135.563	1.66377	0.0128796	0.982813	2.21312	-0.0147024	0.04542	450	0.00222222	1.23876	0.0700246	-0.00165356	0.0618326	2.37985	-0.0627187	0.208336	-0.00533892	0.00212193	633.521	0.0533333	1.4231	0.115352	0.433309	2.25334	-0.124549	0.347522	450	0.00222222
603	Mallon.phy.nex	136.211	137.211	135.948	1.71561	0.0127461	1.23862	2.21027	-0.0150517	0.042629	450	0.00222222	1.48506	0.0466036	-0.00111579	0.324263	2.41527	-0.0745607	0.175805	-0.00487016	0.00256546	501.137	0.0133333	1.49208	0.107493	0.667319	2.28065	-0.111954	0.285117	450	0.00444444
604	Mallon.phy.nex	136.091	137.088	135.857	1.6399	0.0186039	1.06149	2.09663	-0.011736	0.0423225	450	0.00222222	1.23579	0.0725791	-0.00156426	0.211833	2.31723	-0.053545	0.200351	-0.00577082	0.00167417	450	0.0177778	1.33942	0.15631	0.511815	2.2903	-0.0684505	0.383216	450	0.00222222
605	Mallon.phy.nex	133.804	134.172	133.499	1.60994	0.0162144	1.10028	2.14771	-0.0136176	0.0441838	373.212	0.00222222	0.969867	0.111949	-0.00284659	-0.130573	1.98502	-0.0338249	0.245514	-0.0066963	0.00140388	450	0.0888889	1.355	0.134434	0.428635	2.173	-0.135578	0.323446	535.254	0.00222222
606	Mallon.phy.nex	134.813	135.904	134.825	1.58047	0.0128475	0.991834	2.21585	-0.0124577	0.0425095	450	0.00444444	1.2386	0.0550893	-0.00109943	0.21264	2.25246	-0.0663695	0.166618	-0.00386901	0.00184291	450	0.0177778	1.36826	0.112905	0.501775	2.40137	-0.0999058	0.335413	450	0.00888889
607	Mallon.phy.nex	134.76	135.689	134.62	1.60039	0.0124858	0.996326	2.26453	-0.0211164	0.0380566	450	0.00222222	1.26947	0.050905	-0.00100175	-0.0145221	2.38691	-0.0604195	0.181664	-0.00448727	0.00166791	450	0.0444444	1.33658	0.112304	0.301609	2.32195	-0.109466	0.344428	450	0.00888889
608	Mallon.phy.nex	134.915	135.78	134.746	1.59293	0.0129863	1.01519	2.14187	-0.0175608	0.043938	450	0.00222222	1.29903	0.0542012	-0.00120401	0.30328	2.45094	-0.0653074	0.18808	-0.00469093	0.00243826	450	0.0311111	1.33272	0.121478	0.41635	2.1529	-0.0806351	0.37424	390.8	0.00888889
609	Mallon.phy.nex	133.44	133.832	133.339	1.61748	0.0115051	1.04181	2.2126	-0.0185078	0.0391468	450	0.00222222	1.00505	0.105822	-0.0027798	-0.0990869	2.0324	-0.0394226	0.238838	-0.00657267	0.00152692	450	0.0711111	1.38262	0.113678	0.427307	2.32702	-0.129005	0.329861	450	0.00444444
610	Mallon.phy.nex	133.488	134.23	133.458	1.57137	0.0123622	0.964336	2.15944	-0.0147662	0.0442398	539.973	0.00222222	1.20753	0.0589031	-0.00117634	0.240229	2.31185	-0.0537587	0.175158	-0.00423475	0.00189224	450	0.0266667	1.28499	0.130741	0.333187	2.16206	-0.0994745	0.335161	434.111	0.00444444
611	Mallon.phy.nex	134.833	135.837	134.906	1.7252	0.00570919	1.11504	2.28565	-0.0231688	0.0388786	515.677	0.00222222	1.42112	0.0470371	-0.00111765	0.380802	2.51945	-0.079375	0.169147	-0.00447822	0.00222774	450	0.0222222	1.54018	0.0741921	0.630215	2.5838	-0.195502	0.27569	450	0.00444444
612	Mallon.phy.nex	134.598	134.998	134.484	1.67409	0.0103032	1.01565	2.24836	-0.0238766	0.0416508	450	0.00222222	1.1958	0.0841404	-0.00231459	0.254266	2.35066	-0.0583382	0.214187	-0.00580469	0.00232233	450	0.04	1.46157	0.100198	0.539062	2.3791	-0.121431	0.362157	450	0.00222222
613	Mallon.phy.nex	134.955	135.234	134.932	1.67133	0.00900475	1.06623	2.35545	-0.0186778	0.0416836	450	0.00444444	1.1328	0.0792645	-0.00189332	-0.00817144	2.181	-0.0519844	0.184502	-0.0049491	0.00149185	450	0.0711111	1.42511	0.0968235	0.42325	2.30444	-0.151056	0.307441	849.845	0.00888889
614	Mallon.phy.nex	135.553	135.915	135.185	1.68771	0.010816	1.08347	2.254	-0.0148895	0.0395007	450	0.00222222	1.24649	0.0747588	-0.0018468	0.278012	2.25586	-0.0320327	0.203103	-0.00497758	0.00157003	450	0.0222222	1.44581	0.103132	0.469292	2.41272	-0.114698	0.31133	450	0.00444444
615	Mallon.phy.nex	131.977	133.32	132.127	1.4598	0.0186706	0.765818	2.17512	-0.0191237	0.0526905	515.216	0.00222222	1.27724	0.045799	-0.000817	0.177506	2.53899	-0.13206	0.191892	-0.00482105	0.00465751	450	0.0533333	1.1797	0.146973	0.048121	2.29065	-0.132014	0.417733	450	0.0444444
616	Mallon.phy.nex	135.04	136.136	135.001	1.58042	0.0125565	0.934961	2.16722	-0.0143503	0.0415529	595.881	0.00222222	1.30159	0.0498873	-0.000994	0.0760655	2.31157	-0.0569821	0.190088	-0.00414953	0.00208486	450	0.0311111	1.3501	0.119544	0.295584	2.13307	-0.0897578	0.356931	450	0.00222222
617	Mallon.phy.nex	136.064	136.771	135.921	1.68063	0.013124	1.12437	2.20198	-0.0157411	0.0417083	450	0.00222222	1.28723	0.0617818	-0.00134223	0.177446	2.419	-0.0733815	0.192224	-0.00518429	0.00171442	450	0.0622222	1.45579	0.113769	0.502751	2.30461	-0.139609	0.330825	450	0.00888889
618	Mallon.phy.nex	134.29	135.2	134.426	1.64563	0.0118869	1.00785	2.19219	-0.0227448	0.0363039	611	0.00222222	1.29284	0.0631644	-0.00151728	0.424593	2.29368	-0.0575678	0.174149	-0.00495792	0.00147713	450	0.0177778	1.36989	0.124844	0.518825	2.29546	-0.0934484	0.322722	450	0.00444444
619	Mallon.phy.nex	134.508	135.424	134.402	1.58408	0.0126721	0.992897	2.18993	-0.0168373	0.0386456	450	0.00222222	1.32694	0.0520042	-0.00112276	0.35371	2.23618	-0.0581744	0.166166	-0.00497753	0.00171767	382.607	0.00444444	1.36709	0.1129	0.470412	2.28523	-0.0945299	0.327188	450	0.00444444
620	Mallon.phy.nex	134.885	135.769	134.952	1.59554	0.0141553	1.00365	2.13951	-0.0126634	0.0417988	450	0.00222222	1.24083	0.0631088	-0.00135858	0.228887	2.12693	-0.0361174	0.192923	-0.00463281	0.00167016	450	0.0177778	1.32292	0.133386	0.41528	2.16453	-0.0564296	0.35726	450	0.00888889
621	Mallon.phy.nex	133.935	135.095	133.687	1.56615	0.0138723	0.924113	2.13427	-0.0119672	0.0457622	626.715	0.00444444	1.32012	0.0466324	-0.000865	0.359207	2.45058	-0.0956907	0.158683	-0.00394121	0.00238054	450	0.0266667	1.28678	0.13335	0.518282	2.46042	-0.0988645	0.372856	450	0.00888889
622	Mallon.phy.nex	134.522	135.488	134.484	1.59775	0.0116908	0.886338	2.28025	-0.0246336	0.0406505	514.572	0.00222222	1.31016	0.0529842	-0.00120137	0.339731	2.45333	-0.0658926	0.163629	-0.00445902	0.00201754	450	0.04	1.35849	0.114633	0.334737	2.33915	-0.16112	0.318352	478.873	0.00888889
623	Mallon.phy.nex	132.569	134.057	132.602	1.45498	0.0145204	0.822998	2.15061	-0.0231635	0.0439339	450	0.00222222	1.2365	0.0489972	-0.0009	0.00130353	2.27963	-0.0804197	0.179498	-0.00447199	0.00290892	450	0.0355556	1.19565	0.133976	0.00459385	2.27307	-0.174948	0.379801	438.581	0.0444444
624	Mallon.phy.nex	132.832	134.063	132.86	1.46637	0.0169923	0.824285	2.0064	-0.0162255	0.0476632	611.532	0.00222222	1.16015	0.0583801	-0.00113785	0.184262	2.23199	-0.0573542	0.190121	-0.00452687	0.00224064	492.79	0.0266667	1.14191	0.152328	0.192394	2.25144	-0.114372	0.393572	450	0.0222222
625	Mallon.phy.nex	134.712	135.6	134.724	1.65053	0.0108784	1.01553	2.20418	-0.0171737	0.0396939	450	0.00222222	1.28882	0.0576369	-0.00130812	0.155179	2.24934	-0.0758832	0.169194	-0.0043328	0.00226156	450	0.0311111	1.40956	0.103	0.29833	2.28213	-0.128907	0.355433	450	0.00444444
626	Mallon.phy.nex	134.871	135.915	134.575	1.60915	0.0123055	0.96799	2.13222	-0.0154333	0.0382992	450	0.00222222	1.24756	0.0601065	-0.00130895	0.218048	2.20026	-0.0497674	0.175703	-0.00447734	0.00163693	450	0.00444444	1.37329	0.117253	0.564965	2.31154	-0.104791	0.341475	564.998	0.00444444
627	Mallon.phy.nex	134.963	135.611	134.86	1.6929	0.00633408	1.10472	2.27646	-0.0195203	0.038061	450	0.00222222	1.27562	0.0656203	-0.00161959	0.237783	2.42546	-0.0391768	0.199343	-0.00483889	0.00171521	543.606	0.0355556	1.5352	0.0739757	0.633753	2.41327	-0.121518	0.316765	413.427	0.00444444
628	Mallon.phy.nex	135.239	136.136	135.1	1.56207	0.01869	0.942477	2.09284	-0.00818692	0.0548269	832.097	0.00222222	1.13083	0.081229	-0.00184458	0.164961	2.15661	-0.0328923	0.204982	-0.00539399	0.00135288	450	0.04	1.29594	0.151287	0.349515	2.19417	-0.0615741	0.387317	450	0.00888889
629	Mallon.phy.nex	132.827	133.916	132.663	1.4578	0.0172312	0.870381	2.11635	-0.0206013	0.0455977	450	0.00222222	1.09924	0.0632601	-0.00118075	-0.123926	2.18813	-0.0723848	0.20861	-0.00525861	0.002108	441.586	0.0755556	1.13895	0.15844	0.227828	2.17648	-0.101099	0.40838	579.763	0.0266667
630	Mallon.phy.nex	134.777	135.68	134.71	1.73051	0.00532083	1.12157	2.37399	-0.0229259	0.0332863	450	0.00222222	1.22927	0.0723343	-0.00179053	0.0675165	2.44777	-0.0628242	0.208476	-0.00574955	0.00158965	450	0.0622222	1.55186	0.0692175	0.538148	2.54553	-0.143886	0.321245	545.16	0.00222222
631	Mallon.phy.nex	135.096	135.992	134.91	1.5173	0.0224535	0.982672	2.13945	-0.0131286	0.0502503	450	0.00222222	1.14206	0.0763319	-0.00161953	-0.0229432	2.35602	-0.0793488	0.230103	-0.00576052	0.00312835	450	0.08	1.12593	0.191717	0.140303	2.15219	-0.0519246	0.439111	450	0.0266667
632	Mallon.phy.nex	134.538	135.962	134.403	1.53762	0.0186913	0.990413	2.14035	-0.00857285	0.0482618	474.186	0.00222222	1.31781	0.0476831	-0.000779	0.207468	2.35551	-0.0701487	0.174738	-0.00431958	0.00229913	450	0.0177778	1.25155	0.1562	0.344962	2.12435	-0.0601528	0.391693	342.724	0.00444444
633	Mallon.phy.nex	135.75	136.375	135.36	1.64418	0.0148293	1.02494	2.23612	-0.0155596	0.0461493	450	0.00222222	1.30979	0.0687761	-0.00176232	0.23209	2.22136	-0.0567658	0.186354	-0.00562757	0.00236988	562.002	0.0177778	1.42272	0.12606	0.522041	2.33404	-0.0807732	0.358726	373.76	0.00444444
634	Mallon.phy.nex	134.942	135.953	134.818	1.5824	0.0134137	0.974274	2.1794	-0.0188655	0.041488	450	0.00222222	1.24259	0.0572049	-0.00118049	0.100183	2.33394	-0.0627522	0.18738	-0.0042831	0.00197732	450	0.0444444	1.36289	0.115063	0.230891	2.28729	-0.121939	0.333041	450	0.0177778
635	Mallon.phy.nex	134.992	136.208	134.766	1.60048	0.0153953	1.02738	2.13495	-0.0127256	0.0457417	450	0.00222222	1.09582	0.0771758	-0.00161613	-0.130245	2.49151	-0.0431604	0.243888	-0.00562245	0.00196856	440.638	0.128889	1.26745	0.151455	0.330368	2.11846	-0.0783377	0.367256	450	0.00888889
636	Mallon.phy.nex	131.82	133.584	132.038	1.46742	0.0184617	0.8489	2.08977	-0.0155807	0.047226	378.991	0.00222222	1.28857	0.0445627	-0.00075	0.272877	2.36676	-0.0901724	0.155202	-0.00466621	0.0024819	450	0.0133333	1.16918	0.156383	0.198699	2.13185	-0.0817198	0.392979	450	0.0311111
637	Mallon.phy.nex	135.014	136.479	135.032	1.59492	0.0168644	0.950547	2.08202	-0.00744781	0.0399445	538.147	0.00222222	1.27504	0.0533307	-0.00100474	0.382757	2.54544	-0.067794	0.172903	-0.00386033	0.00251528	450	0.0177778	1.24694	0.1516	0.290164	2.0376	-0.0976856	0.331843	450	0.0133333
638	Mallon.phy.nex	134.778	135.422	134.671	1.56353	0.0192887	0.949884	2.07817	-0.00696804	0.0455245	450	0.00222222	1.09051	0.0866983	-0.00193694	0.158535	2.20864	-0.0418374	0.215206	-0.00564083	0.00129573	450	0.0622222	1.24395	0.162287	0.336857	2.05146	-0.057721	0.355779	450	0.00888889
639	Mallon.phy.nex	132.09	133.762	132.063	1.3562	0.0272772	0.792022	1.97614	-0.000817	0.0579112	450	0.00222222	1.22709	0.0433515	-0.000475	0.187608	2.3902	-0.103769	0.158537	-0.00317401	0.00336307	450	0.0533333	0.964757	0.218087	-0.037466	1.8711	-0.00761674	0.452522	450	0.0622222
640	Mallon.phy.nex	134.416	135.738	134.334	1.62513	0.0106893	1.00773	2.26755	-0.018615	0.0374373	450	0.00222222	1.27283	0.0530389	-0.00108893	0.110386	2.34281	-0.0799249	0.172451	-0.00427832	0.00236765	672.941	0.04	1.38354	0.106055	0.511457	2.40023	-0.150139	0.290965	450	0.00444444
641	Mallon.phy.nex	134.61	135.564	134.389	1.58233	0.0172523	1.03638	2.10644	-0.0135896	0.0452668	325.303	0.00222222	1.21127	0.0692979	-0.0015198	0.293304	2.38384	-0.0655585	0.181256	-0.00486237	0.0020057	450	0.04	1.27907	0.148419	0.380793	2.13375	-0.0821761	0.375817	450	0.00888889
642	Mallon.phy.nex	133.233	134.151	133.245	1.50878	0.0157098	0.841406	2.03144	-0.0113853	0.0436322	389.552	0.00222222	1.01009	0.0863797	-0.00187108	0.026727	2.06104	-0.0512452	0.196604	-0.00472801	0.00137006	546.039	0.0622222	1.21297	0.147268	0.256234	2.20616	-0.10632	0.369998	538.51	0.00888889
643	Mallon.phy.nex	133.286	134.13	132.979	1.53884	0.0136063	0.961393	2.1179	-0.0158933	0.0385977	450	0.00222222	1.10517	0.0748537	-0.00168667	0.0496972	2.17327	-0.0367609	0.213914	-0.00498278	0.00159996	461.58	0.0622222	1.2945	0.122381	0.320338	2.26007	-0.0827434	0.374968	450	0.00222222
644	Mallon.phy.nex	136.549	136.954	135.961	1.67318	0.012801	1.05422	2.11297	-0.0151653	0.0365345	450	0.00222222	1.24902	0.0723341	-0.00167344	-0.229736	2.17982	-0.0410381	0.2209	-0.00525928	0.00171447	660.35	0.0666667	1.41976	0.121077	0.664466	2.19049	-0.0552549	0.317403	450	0.00222222
645	Mallon.phy.nex	135.613	136.759	135.529	1.67566	0.0111265	1.06073	2.24111	-0.0203346	0.0368623	450	0.00222222	1.32759	0.0533161	-0.00110864	0.293535	2.49107	-0.0752528	0.164103	-0.00385744	0.00220148	450	0.0177778	1.40836	0.113415	0.352713	2.37187	-0.111215	0.340878	450	0.0133333
646	Mallon.phy.nex	133.414	134.88	133.213	1.54977	0.0134863	0.95359	2.21514	-0.0168843	0.0423498	293.628	0.00222222	1.17401	0.0592804	-0.00120435	-0.412244	2.24612	-0.096807	0.207344	-0.00527646	0.00325602	382.945	0.0888889	1.29881	0.121098	0.364017	2.20235	-0.0828759	0.351477	450	0.00444444
647	Mallon.phy.nex	133.831	134.757	133.663	1.58153	0.0141497	0.92992	2.19054	-0.0142138	0.0458696	450	0.00222222	1.24464	0.0620001	-0.00137059	0.319573	2.17583	-0.0414712	0.174207	-0.00407155	0.00172298	450	0.0177778	1.31865	0.127415	0.330713	2.08396	-0.104935	0.361904	704.357	0.0177778
648	Mallon.phy.nex	130.786	132.471	131.082	1.33487	0.02485	0.744823	1.93116	-0.00397939	0.0539445	450	0.00222222	1.26326	0.0329237	-0.000254	0.0815339	2.37421	-0.114557	0.156845	-0.00400518	0.00345212	618.638	0.0311111	1.039	0.18152	-0.0157381	2.16797	-0.0852586	0.45716	450	0.0755556
649	Mallon.phy.nex	135.776	136.97	135.844	1.71965	0.00992317	1.10388	2.26853	-0.0160735	0.035692	532.989	0.00222222	1.38606	0.05583	-0.00130652	0.409596	2.3463	-0.0600555	0.178591	-0.0049278	0.00212936	450	0.00888889	1.50633	0.0979604	0.738514	2.33971	-0.11738	0.286767	450	0.00222222
650	Mallon.phy.nex	134.344	135.096	134.038	1.57856	0.0153503	0.945455	2.12996	-0.0114003	0.0455455	622.149	0.00222222	1.22196	0.0685377	-0.00157535	0.236993	2.28053	-0.0615514	0.187941	-0.00498984	0.002293	450	0.0222222	1.33399	0.128297	0.379757	2.07671	-0.066443	0.346242	450	0.00444444
651	Mallon.phy.nex	135.282	136.345	135.29	1.65466	0.0142595	1.06859	2.18361	-0.0187678	0.0383904	450	0.00222222	1.22735	0.070459	-0.00162766	0.0697269	2.35027	-0.0744982	0.204746	-0.00550062	0.00257615	450	0.0488889	1.36728	0.139355	0.320431	2.30326	-0.102586	0.404107	450	0.00888889
652	Mallon.phy.nex	135.979	137.232	135.92	1.66566	0.0139878	1.17884	2.25034	-0.0167527	0.0383934	450	0.00222222	1.36991	0.0516261	-0.00107363	0.122724	2.41692	-0.0931632	0.200395	-0.00495535	0.00315969	450	0.04	1.39653	0.126746	0.656975	2.20231	-0.054591	0.344562	450	0.00222222
653	Mallon.phy.nex	133.287	134.719	133.518	1.51492	0.0169242	0.838244	2.05617	-0.0134959	0.0449495	450	0.00222222	1.19683	0.0575916	-0.00113521	-0.0344498	2.20041	-0.0714761	0.203242	-0.00491223	0.00231732	853.726	0.0444444	1.20107	0.150476	0.326594	2.2622	-0.0911858	0.370483	450	0.00888889
654	Mallon.phy.nex	134.581	135.333	134.471	1.54508	0.0160507	0.905318	2.25484	-0.0153692	0.0464183	287.752	0.00222222	1.12585	0.0775143	-0.00176017	0.0165388	2.11562	-0.0580197	0.218258	-0.0054782	0.0020774	450	0.0666667	1.26787	0.147339	0.344489	2.27543	-0.0635463	0.392842	450	0.00444444
655	Mallon.phy.nex	133.535	134.462	133.442	1.54896	0.0175576	0.879296	2.12723	-0.0141356	0.0496862	450	0.00222222	1.19373	0.0693358	-0.00156032	0.188556	2.17956	-0.0711204	0.193788	-0.0052611	0.00279297	450	0.0177778	1.29437	0.139172	0.121322	2.12818	-0.0992274	0.400776	450	0.0133333
656	Mallon.phy.nex	133.866	134.559	133.647	1.57756	0.018389	0.960183	1.9867	-0.00847334	0.0453972	450	0.00222222	1.08216	0.0897361	-0.00207214	-0.0713836	2.16067	-0.0387212	0.249484	-0.0060165	0.00220128	450	0.0933333	1.29732	0.154148	0.390661	2.05449	-0.0681038	0.392553	450	0.0133333
657	Mallon.phy.nex	136.793	137.074	136.49	1.68189	0.0154868	1.21744	2.27205	-0.00970435	0.0426843	450	0.00222222	1.16448	0.0914596	-0.00226706	0.174375	2.31227	-0.0355991	0.227638	-0.00641404	0.00129236	484.021	0.0577778	1.39645	0.139742	0.676445	2.30339	-0.0523464	0.357077	450	0.00222222
658	Mallon.phy.nex	133.902	134.983	133.798	1.48618	0.0185127	0.740049	2.04043	-0.0116549	0.0427441	450	0.00222222	1.21163	0.0594226	-0.00109509	0.134167	2.21734	-0.0637752	0.17735	-0.0043544	0.002069	450	0.04	1.17909	0.155533	0.197917	2.15945	-0.125041	0.363446	313.494	0.0266667
659	Mallon.phy.nex	134.865	135.376	134.778	1.64374	0.0154177	1.05273	2.1919	-0.0163547	0.0477091	450	0.00222222	1.17901	0.0840621	-0.00211394	0.206173	2.17434	-0.0457087	0.207133	-0.00625766	0.00133448	450	0.0311111	1.36882	0.134948	0.576809	2.3743	-0.0981478	0.344672	467.468	0.00888889
660	Mallon.phy.nex	134.705	135.286	134.961	1.71502	0.00720963	1.08787	2.24381	-0.0158094	0.0345213	450	0.00222222	1.1882	0.0822199	-0.00210856	0.312186	2.28716	-0.0324403	0.193441	-0.0048889	0.00123479	450	0.0133333	1.51641	0.0799232	0.706099	2.37259	-0.115816	0.280574	547.127	0.00444444
661	Mallon.phy.nex	134.655	135.401	134.539	1.62012	0.0107044	1.04585	2.30441	-0.0185382	0.0392364	450	0.00222222	1.13424	0.079276	-0.00190758	0.135225	2.25652	-0.0473472	0.204787	-0.00512438	0.00171161	520.29	0.04	1.39257	0.10625	0.488967	2.29585	-0.118013	0.313795	369.894	0.00444444
662	Mallon.phy.nex	134.552	135.283	134.391	1.55232	0.0146204	0.894054	2.23983	-0.0203588	0.0432101	363.807	0.00222222	1.14459	0.0697118	-0.00150709	0.211051	2.33222	-0.0613393	0.181585	-0.00501906	0.00157873	450	0.0488889	1.30272	0.131733	0.22938	2.23291	-0.0905681	0.393686	450	0.0133333
663	Mallon.phy.nex	133.68	134.206	133.505	1.61842	0.00874803	0.974064	2.23621	-0.018839	0.0380528	530.75	0.00222222	1.16583	0.0718407	-0.00176731	0.194025	2.32485	-0.0542568	0.183433	-0.00507331	0.00170549	450	0.0533333	1.37767	0.103976	0.404787	2.40393	-0.119387	0.320397	450	0.0133333
664	Mallon.phy.nex	135.697	135.836	135.496	1.70881	0.0112497	1.15391	2.31957	-0.0155897	0.0377155	450	0.00222222	1.33072	0.0697523	-0.00176711	0.336612	2.21242	-0.0366183	0.186524	-0.00506701	0.00171057	450	0.0177778	1.43085	0.12111	0.622463	2.19205	-0.0658167	0.33044	450	0.00222222
665	Mallon.phy.nex	133.372	134.244	133.236	1.60832	0.0117325	0.973166	2.28282	-0.0148985	0.0439254	450	0.00222222	1.22901	0.0675328	-0.00164953	0.138648	2.37869	-0.0728897	0.228978	-0.0057616	0.00270445	450	0.0444444	1.42287	0.0967212	0.559503	2.31624	-0.113549	0.343826	450	0.00888889
666	Mallon.phy.nex	133.083	134.397	132.924	1.52349	0.0135189	0.76548	2.09034	-0.0200418	0.0422612	450	0.00222222	1.25446	0.0469183	-0.000831	0.0959977	2.50008	-0.078961	0.189766	-0.00480164	0.00227463	450	0.0577778	1.27736	0.126335	0.21836	2.22512	-0.14937	0.348214	454.57	0.0177778
667	Mallon.phy.nex	131.766	133.211	131.876	1.44952	0.0188456	0.894217	2.13212	-0.00791928	0.0476952	450	0.00222222	1.29839	0.0381624	-0.000573	0.144269	2.15953	-0.0655645	0.144295	-0.0034544	0.00230167	482.252	0.0133333	1.18445	0.145999	0.253356	2.07838	-0.107266	0.345171	450	0.0222222
668	Mallon.phy.nex	134.34	135.604	134.431	1.62944	0.0116277	0.979483	2.15327	-0.0144542	0.0372373	522.812	0.00222222	1.29787	0.05126	-0.000987	0.0752749	2.29129	-0.078962	0.165353	-0.00386228	0.00209815	450	0.0488889	1.37792	0.105739	0.441347	2.29918	-0.130192	0.323702	450	0.00888889
669	Mallon.phy.nex	134.462	135.342	134.451	1.62143	0.00907589	1.04161	2.27229	-0.0201443	0.0355725	715.499	0.00222222	1.23412	0.0608702	-0.0013513	0.125629	2.31455	-0.0558715	0.198239	-0.00441802	0.00203209	450	0.0266667	1.42333	0.0896496	0.537135	2.44027	-0.107846	0.323613	450	0.00222222
670	Mallon.phy.nex	133.205	134.275	133.225	1.46436	0.0170194	0.805605	2.11535	-0.0176784	0.0454418	690.113	0.00222222	1.25385	0.0483257	-0.000942	0.220405	2.25572	-0.0761094	0.182956	-0.00498235	0.00266908	450	0.0311111	1.1909	0.142998	0.174798	2.16435	-0.0802548	0.409627	450	0.0266667
671	Mallon.phy.nex	134.419	135.886	134.28	1.46481	0.0228814	0.830925	2.01309	-0.0084771	0.0468021	450	0.00222222	1.18986	0.0581788	-0.000941	0.110695	2.28919	-0.0591803	0.186715	-0.00373496	0.00267758	450	0.0533333	1.16405	0.179683	0.236254	2.0733	-0.0432153	0.383959	450	0.0177778
672	Mallon.phy.nex	134.668	136.074	134.42	1.55898	0.0169	0.938672	2.12982	-0.01053	0.0457822	450	0.00222222	1.29246	0.0495172	-0.000895	0.261928	2.13215	-0.059643	0.152588	-0.00379143	0.00188799	450	0.0133333	1.21741	0.158398	0.295841	2.13662	-0.10931	0.358812	450	0.00222222
673	Mallon.phy.nex	131.765	133.229	131.864	1.38877	0.0213245	0.805281	2.19345	-0.0126104	0.0509685	386.202	0.00222222	1.34602	0.0254776	-0.000147	0.192931	2.46732	-0.101391	0.146628	-0.00383552	0.00291311	450	0.04	1.05866	0.171837	-0.0538123	2.07191	-0.106584	0.404749	450	0.0533333
674	Mallon.phy.nex	134.461	135.206	134.12	1.65772	0.00881317	1.04533	2.18743	-0.0231943	0.0353905	450	0.00222222	1.32185	0.0624398	-0.00153594	0.193091	2.29622	-0.0629872	0.174539	-0.00449837	0.00179455	516.326	0.0133333	1.46945	0.089612	0.699504	2.38024	-0.0984166	0.318851	665.648	0.00222222
675	Mallon.phy.nex	134.168	135.617	133.973	1.52773	0.0159011	0.95375	2.19205	-0.0143999	0.0438017	450	0.00222222	1.28622	0.0514887	-0.000993	0.131485	2.24901	-0.0672077	0.176974	-0.00396194	0.00254652	450	0.0488889	1.28275	0.12891	0.454514	2.27356	-0.0963455	0.341725	450	0.00444444
676	Mallon.phy.nex	135.205	136.114	135.121	1.66358	0.0111984	1.067	2.27769	-0.0159113	0.0365891	366.067	0.00222222	1.15484	0.079309	-0.00182082	-0.0600303	2.09036	-0.0436859	0.202445	-0.00531463	0.00112607	472.78	0.0666667	1.46266	0.0992819	0.606347	2.43186	-0.119334	0.302167	537.081	0.00222222
677	Mallon.phy.nex	134.676	135.197	134.578	1.57614	0.014395	0.967639	2.11329	-0.011773	0.0436366	450	0.00222222	1.07943	0.0812413	-0.0017177	0.148878	2.06264	-0.0182022	0.186	-0.00418666	0.000822	450	0.0488889	1.30661	0.133528	0.350438	2.28497	-0.110038	0.371675	450	0.00888889
678	Mallon.phy.nex	132.05	133.087	132.081	1.4952	0.0115061	0.834152	2.1853	-0.0232662	0.0399521	400.02	0.00222222	1.13913	0.0587153	-0.00123841	-0.0531172	2.30572	-0.0721345	0.206909	-0.00454212	0.00242086	510.92	0.102222	1.2856	0.101097	0.013384	2.28563	-0.141797	0.439949	450	0.04
679	Mallon.phy.nex	133.923	135.347	133.761	1.51465	0.0182899	0.929384	2.17776	-0.0109359	0.0508454	450	0.00222222	1.26552	0.0492932	-0.000854	0.0305209	2.29038	-0.0745426	0.207483	-0.00437084	0.00350601	450	0.0444444	1.13813	0.172066	0.128155	2.12819	-0.0747404	0.400087	450	0.0355556
680	Mallon.phy.nex	136.923	137.039	136.579	1.74015	0.00766799	1.11843	2.36329	-0.0226504	0.0338178	583.241	0.00222222	1.32378	0.0646556	-0.0015992	0.376331	2.43865	-0.0444661	0.191213	-0.0048286	0.00166111	450	0.0222222	1.5149	0.0908975	0.622386	2.36975	-0.117417	0.27825	271.459	0.00888889
681	Mallon.phy.nex	132.343	133.745	132.723	1.42273	0.019035	0.76979	2.05809	-0.0118355	0.0504539	450	0.00222222	1.18734	0.0496119	-0.000827	0.121386	2.15032	-0.0706441	0.170261	-0.00394231	0.00205906	450	0.0488889	1.14833	0.148344	0.158253	2.19014	-0.124437	0.385809	450	0.0488889
682	Mallon.phy.nex	133.183	134.198	133.275	1.54661	0.0121808	0.848434	2.17106	-0.0183556	0.0414772	521.927	0.00222222	1.16806	0.0631731	-0.0013653	0.0833585	2.38174	-0.0636513	0.187279	-0.00435884	0.00192679	450	0.0666667	1.29369	0.113357	0.264969	2.36024	-0.163338	0.325315	450	0.00444444
683	Mallon.phy.nex	134.101	135.304	133.959	1.58986	0.0123436	0.951775	2.12039	-0.0140221	0.0401599	450	0.00222222	1.26377	0.0499888	-0.00099	0.111292	2.48657	-0.088746	0.186322	-0.00484062	0.00242559	450	0.0488889	1.34846	0.113718	0.320449	2.31563	-0.109915	0.363867	450	0.00444444
684	Mallon.phy.nex	135.047	135.936	134.631	1.60301	0.0153149	0.97297	2.23528	-0.0169971	0.0413354	450	0.00222222	1.38941	0.0438652	-0.000822	0.459306	2.39085	-0.0634601	0.166177	-0.00441369	0.00249968	375.576	0.00888889	1.3189	0.129996	0.363538	2.19192	-0.135823	0.331068	450	0.00888889
685	Mallon.phy.nex	134.719	135.039	134.626	1.66498	0.00949835	1.10725	2.24869	-0.0187347	0.0353022	450	0.00222222	1.09117	0.0874021	-0.00213694	0.1667	2.183	-0.0220655	0.20162	-0.00551995	0.000725	450	0.0444444	1.45431	0.0952613	0.454066	2.35159	-0.134824	0.293561	450	0.00888889
686	Mallon.phy.nex	135.167	136.459	134.965	1.54856	0.0202909	1.01686	2.13612	-0.00670466	0.0471456	450	0.00222222	1.27987	0.0532811	-0.000868	0.286371	2.3856	-0.0687338	0.156261	-0.00394137	0.00182622	450	0.0311111	1.15709	0.187094	0.229723	2.13315	-0.0263919	0.415154	484.771	0.0177778
687	Mallon.phy.nex	132.892	134.144	132.78	1.54281	0.012309	0.897926	2.21725	-0.0165688	0.0449041	450	0.00222222	1.16994	0.0551678	-0.00107212	-0.0715765	2.2983	-0.0779654	0.187833	-0.00449548	0.00208291	436.236	0.0711111	1.28841	0.115588	0.330728	2.39919	-0.123766	0.398415	450	0.0355556
688	Mallon.phy.nex	133.946	135.174	133.502	1.47161	0.0205236	0.81793	2.06942	-0.00923738	0.0515675	450	0.00222222	1.23615	0.0521269	-0.000862	0.168877	2.34493	-0.0471885	0.176815	-0.00381452	0.00223204	450	0.0222222	1.14869	0.172476	0.297482	2.36107	-0.0890356	0.40666	445.918	0.0177778
689	Mallon.phy.nex	134.104	135.167	134.185	1.52384	0.0176836	0.950173	2.04851	-0.00654721	0.0519585	450	0.00222222	1.16464	0.0666079	-0.00133023	0.114201	2.14114	-0.0476693	0.185452	-0.0039426	0.00203872	544.799	0.0533333	1.18736	0.164169	0.21287	2.06557	-0.0464547	0.39945	450	0.0177778
690	Mallon.phy.nex	134.41	135.469	134.263	1.54429	0.0174873	0.950839	2.20454	-0.017372	0.0464978	450	0.00222222	1.18036	0.0657856	-0.00135011	-0.0551958	2.29733	-0.0752232	0.177396	-0.00447326	0.00209684	291.513	0.0711111	1.26644	0.144218	0.2764	2.2871	-0.097881	0.357862	450	0.0266667
691	Mallon.phy.nex	133.67	135.086	133.737	1.52514	0.0147218	0.764875	2.0723	-0.0136333	0.0463493	450	0.00222222	1.20688	0.0573419	-0.00115043	0.135267	2.19171	-0.0619651	0.183705	-0.00449305	0.00183945	450	0.0444444	1.21557	0.143315	0.194639	2.13301	-0.104304	0.377217	450	0.0222222
692	Mallon.phy.nex	131.885	132.993	131.84	1.46834	0.0165317	0.720377	1.98888	-0.0116652	0.0460136	450	0.00222222	1.25103	0.0437477	-0.000685	0.23816	2.34433	-0.0650492	0.173454	-0.00392585	0.00215074	450	0.0222222	1.2013	0.140788	0.21448	2.14535	-0.103372	0.342397	450	0.0266667
693	Mallon.phy.nex	133.274	134.566	133.204	1.49729	0.0157225	0.88667	2.07563	-0.0105274	0.0436335	450	0.00222222	1.15528	0.0603171	-0.00125145	0.137352	2.2204	-0.0753909	0.184416	-0.00473071	0.00190881	450	0.0488889	1.23372	0.142167	0.260181	2.32155	-0.106974	0.371788	450	0.0222222
694	Mallon.phy.nex	134.673	135.394	134.299	1.64641	0.0122171	0.988416	2.30388	-0.0139552	0.0436263	450	0.00222222	1.20827	0.0771128	-0.00190456	0.230901	2.20957	-0.0437371	0.196689	-0.00557375	0.00132376	450	0.0266667	1.46334	0.0922548	0.379601	2.31212	-0.145594	0.309549	450	0.00444444
695	Mallon.phy.nex	133.084	134.12	132.848	1.60195	0.0156637	1.03812	2.13733	-0.0129696	0.0471422	450	0.00222222	1.28221	0.0634971	-0.00151248	0.255213	2.31481	-0.0667856	0.18336	-0.00495441	0.00197215	432.361	0.0177778	1.30732	0.138464	0.374042	2.21169	-0.112568	0.380263	450	0.0222222
696	Mallon.phy.nex	135.554	136.367	135.44	1.67559	0.0100816	1.06649	2.21215	-0.0211643	0.0380079	450	0.00222222	1.34745	0.0569451	-0.00134877	0.377601	2.31467	-0.0516493	0.165626	-0.00431259	0.00198743	450	0.0177778	1.47286	0.0996178	0.590925	2.37152	-0.145193	0.288018	544.616	0.00888889
697	Mallon.phy.nex	134.555	135.324	134.434	1.5593	0.0139372	0.835933	2.19762	-0.0191041	0.0487308	548.479	0.00222222	1.20925	0.064453	-0.00146765	0.263354	2.33369	-0.0560266	0.191349	-0.00459486	0.00218865	450	0.0177778	1.28241	0.126645	0.279743	2.19411	-0.0819561	0.395827	516.959	0.0133333
698	Mallon.phy.nex	133.048	133.736	132.595	1.4965	0.0174284	0.922709	2.21991	-0.0152853	0.0502315	385.478	0.00222222	1.23299	0.0589857	-0.00128973	0.259813	2.30477	-0.0734066	0.189935	-0.0053306	0.00244157	450	0.0133333	1.24283	0.139232	0.217228	2.14515	-0.0907857	0.360174	450	0.0266667
699	Mallon.phy.nex	135.297	135.519	135.115	1.64369	0.0108606	1.04398	2.20334	-0.0157069	0.0343866	378.469	0.00222222	1.09958	0.0868892	-0.00204847	0.15279	2.17138	-0.0415354	0.18413	-0.00449652	0.00107168	450	0.0488889	1.45898	0.0959796	0.405912	2.2453	-0.125328	0.316548	450	0.00222222
700	Mallon.phy.nex	131.786	133.031	131.784	1.4288	0.0157079	0.802823	2.03821	-0.0129863	0.0460397	450	0.00222222	1.1663	0.050308	-0.000898	0.0705005	2.29312	-0.0932419	0.174412	-0.00424394	0.00279651	450	0.0533333	1.15607	0.141893	0.152168	2.15052	-0.0956345	0.367857	450	0.0311111
701	Raven.phy.nex	116.018	113.219	114.806	1.23582	0.00756011	0.425535	1.84377	-0.00137555	0.0166098	450	0.00444444	0.426312	0.0402174	-0.000193	-0.401406	1.42673	0.0129442	0.0616192	-0.000322	-3.95e-05	450	0.444444	0.762877	0.147038	-0.238069	1.73849	0.0209423	0.281676	450	0.106667
702	Raven.phy.nex	115.891	114.333	114.909	1.2093	0.0077086	0.470484	1.89482	-0.00263137	0.0161592	450	0.0177778	0.279435	0.0396905	-0.000178	-0.888597	1.40212	0.00814235	0.0652585	-0.000328	-3.22e-05	450	0.604444	0.665801	0.147154	-0.235025	1.80906	0.0301382	0.306713	450	0.164444
703	Raven.phy.nex	115.708	113.257	114.609	1.19799	0.00777696	0.51873	1.93972	-0.00175624	0.0186026	386.137	0.00444444	0.395591	0.039584	-0.000187	-0.678372	1.30713	0.0152169	0.0710802	-0.000337	-2.72e-05	531.683	0.404444	0.679549	0.154297	-0.392557	1.60263	0.0120915	0.27465	450	0.191111
704	Raven.phy.nex	115.818	113.38	114.764	1.21151	0.00721902	0.475735	1.88406	-0.000869	0.016843	450	0.00222222	0.392877	0.0396103	-0.000183	-0.515573	1.44414	0.0136116	0.0654375	-0.000314	-4.27e-05	450	0.431111	0.687464	0.146213	-0.397746	1.662	0.00179814	0.286028	450	0.213333
705	Raven.phy.nex	116.267	114.046	115.171	1.24674	0.00672388	0.435686	1.89011	-0.00170616	0.0159506	450	0.00222222	0.479404	0.038041	-0.000178	-0.51945	1.39007	0.0110629	0.0633465	-0.000311	-3.94e-05	450	0.337778	0.755341	0.145184	-0.352737	1.6652	0.0144494	0.27978	450	0.173333
706	Raven.phy.nex	115.631	113.653	114.815	1.19874	0.00658729	0.496156	1.88151	-0.00348213	0.016209	450	0.00222222	0.351789	0.0378376	-0.000167	-0.544192	1.53324	0.012899	0.0635647	-0.000292	-4.04e-05	450	0.511111	0.705962	0.141783	-0.295107	1.61958	0.0143457	0.284103	450	0.182222
707	Raven.phy.nex	116.479	114.97	115.182	1.20261	0.00666261	0.399309	1.87399	-0.00259334	0.0158865	450	0.00444444	0.427607	0.0361943	-0.000163	-0.5973	1.28434	0.0111479	0.0630536	-0.000303	-2.22e-05	450	0.422222	0.728104	0.142004	-0.306365	1.60769	0.0175454	0.282281	450	0.142222
708	Raven.phy.nex	116.083	113.253	114.697	1.23771	0.00818081	0.506132	1.87804	-0.00162367	0.0189733	450	0.00444444	0.460372	0.0397657	-0.000189	-0.425387	1.37305	0.0145282	0.0610458	-0.000328	-6.57e-05	450	0.346667	0.765083	0.144237	-0.0243107	1.6771	0.025548	0.298502	381.397	0.106667
709	Raven.phy.nex	115.489	113.707	114.435	1.21542	0.0077095	0.540972	1.98859	-0.00335752	0.0157903	730.669	0.00444444	0.448883	0.0376477	-0.000172	-0.57457	1.34251	0.0142764	0.0615172	-0.000304	-4.44e-05	599.777	0.32	0.699639	0.151804	-0.420943	1.64709	0.0308061	0.319694	450	0.168889
710	Raven.phy.nex	115.73	112.927	114.693	1.23483	0.00777847	0.572123	1.95235	-0.00177611	0.0184164	320.315	0.00444444	0.462173	0.0392775	-0.000185	-0.412859	1.40522	0.0141943	0.067817	-0.000319	-1.5e-05	464.047	0.324444	0.742374	0.151507	-0.262599	1.54924	0.0303065	0.290355	450	0.137778
711	Raven.phy.nex	116.473	114.008	115.138	1.26347	0.00724067	0.514788	1.87525	-0.00195221	0.0159756	450	0.00444444	0.368979	0.0388873	-0.00018	-0.663419	1.30854	0.0147978	0.0674777	-0.000314	-2.86e-05	581.786	0.448889	0.747971	0.143008	-0.298922	1.66535	0.0125457	0.263111	450	0.133333
712	Raven.phy.nex	115.88	114.23	115.123	1.20431	0.00677264	0.399304	1.93632	-0.00238525	0.0170801	450	0.0133333	0.355638	0.0405063	-0.000192	-0.998865	1.16962	0.0118433	0.0711357	-0.000381	-5.43e-05	450	0.448889	0.73777	0.141329	-0.402365	1.72745	-0.00086	0.302282	450	0.168889
713	Raven.phy.nex	115.933	113.824	115.022	1.19059	0.00761805	0.296274	1.89679	-0.00265767	0.0160653	450	0.0177778	0.368296	0.0397581	-0.000184	-0.760804	1.27345	0.00794115	0.0626575	-0.000343	-4.66e-05	386.742	0.404444	0.695197	0.151454	-0.332216	1.67362	-0.00858413	0.279139	450	0.173333
714	Raven.phy.nex	116.393	114.458	115.318	1.23358	0.00709872	0.616991	1.94488	-0.00241532	0.0159376	450	0.00888889	0.370753	0.0388353	-0.000177	-0.560969	1.41926	0.0143957	0.0650602	-0.000312	-4.58e-05	450	0.453333	0.739204	0.142065	-0.335913	1.76527	0.000435	0.279551	729.787	0.155556
715	Raven.phy.nex	115.779	114.109	114.854	1.21276	0.00753229	0.517259	1.89636	-0.00171084	0.0177517	450	0.00222222	0.335836	0.0407436	-0.000191	-0.618181	1.53976	0.0141041	0.0688963	-0.00034	-4.31e-05	391.681	0.528889	0.709505	0.148416	-0.28389	1.65526	0.0229632	0.302994	392.163	0.182222
716	Raven.phy.nex	115.829	113.521	114.587	1.18317	0.00798418	0.386924	1.82007	-0.00125461	0.0166115	450	0.00444444	0.39549	0.0389977	-0.000179	-0.498339	1.3422	0.0144459	0.0636599	-0.00032	-4.15e-05	450	0.391111	0.67391	0.156306	-0.205692	1.62536	0.0221014	0.274248	450	0.2
717	Raven.phy.nex	116.07	113.933	114.976	1.26026	0.00715897	0.485809	1.84062	-0.00168085	0.017332	450	0.00222222	0.568309	0.036771	-0.000172	-0.460475	1.39856	0.0145318	0.0637292	-0.000308	-4.92e-05	450	0.2	0.796873	0.14464	-0.142954	1.6501	0.0193145	0.275622	450	0.115556
718	Raven.phy.nex	115.955	114.458	114.898	1.2089	0.00746145	0.409334	1.93525	-0.00256788	0.0165521	450	0.00888889	0.495797	0.0360918	-0.000163	-0.657072	1.41273	0.012665	0.062663	-0.00031	-3.33e-05	422.674	0.315556	0.709068	0.147591	-0.236463	1.93217	-0.0044829	0.282326	736.861	0.2
719	Raven.phy.nex	115.949	113.778	115.126	1.22087	0.00736806	0.517056	1.94651	-0.00175093	0.0167295	450	0.00444444	0.423624	0.0370899	-0.000168	-0.602358	1.38856	0.0123015	0.0644422	-0.000314	-3.93e-05	386.913	0.422222	0.710189	0.144774	-0.212462	1.67798	0.0217801	0.283637	450	0.16
720	Raven.phy.nex	116.093	114.231	115.129	1.17772	0.00774094	0.461658	1.94263	-0.00180355	0.0162475	450	0.0133333	0.286961	0.0396624	-0.00018	-0.794	1.44596	0.0117929	0.0675965	-0.000316	-1.14e-05	450	0.622222	0.656595	0.149486	-0.563626	1.56934	0.0121466	0.321564	450	0.222222
721	Raven.phy.nex	115.45	113.487	114.342	1.21763	0.00750212	0.498359	1.9765	-0.00374088	0.0173717	450	0.0133333	0.453068	0.0392311	-0.000189	-0.501367	1.39532	0.0127822	0.0686121	-0.000361	-4.71e-05	450	0.337778	0.757291	0.14362	-0.232024	1.7371	-0.0122874	0.280299	611.702	0.124444
722	Raven.phy.nex	116.56	114.478	115.576	1.23373	0.00679199	0.385565	1.90908	-0.00166544	0.017913	450	0.00888889	0.44458	0.0373968	-0.00017	-0.637375	1.33003	0.0129779	0.0651362	-0.000301	-3.71e-05	450	0.346667	0.732225	0.144941	-0.141262	1.66644	0.023772	0.286106	450	0.133333
723	Raven.phy.nex	116.079	114.334	115.129	1.17721	0.00767885	0.463892	1.94795	-0.000649	0.0176017	702.03	0.00888889	0.347568	0.0389919	-0.000177	-0.761093	1.48164	0.00677358	0.0625735	-0.000316	-1.94e-05	719.658	0.511111	0.682319	0.14732	-0.435476	1.63461	0.00929685	0.307202	450	0.204444
724	Raven.phy.nex	115.768	114.076	114.705	1.15822	0.00776562	0.344917	1.86196	-0.000939	0.0165416	450	0.0222222	0.263278	0.0392319	-0.000171	-1.07373	1.37555	0.00725117	0.0656013	-0.000339	-3.76e-05	376.595	0.657778	0.605453	0.154552	-0.466295	1.49896	0.00984773	0.302157	450	0.284444
725	Raven.phy.nex	115.99	113.46	114.872	1.21691	0.00768076	0.511064	1.92144	-0.00220848	0.0170206	450	0.00444444	0.37703	0.0413966	-0.000201	-0.635299	1.25334	0.0166683	0.0660219	-0.000329	-4.16e-05	450	0.44	0.684571	0.154556	-0.184436	1.59501	0.037531	0.291795	450	0.137778
726	Raven.phy.nex	115.573	113.83	114.743	1.20641	0.0075235	0.542279	1.90274	-0.00226392	0.0162638	450	0.00888889	0.367927	0.0412384	-0.000201	-0.631407	1.45098	0.0142782	0.0721535	-0.000353	-2.3e-05	450	0.471111	0.652756	0.151438	-0.376348	1.69743	-0.00950876	0.301483	450	0.208889
727	Raven.phy.nex	115.483	113.145	114.355	1.15913	0.00826782	0.467382	1.90052	-0.000148	0.0187453	269.336	0.00888889	0.298914	0.0401597	-0.000184	-0.790147	1.29793	0.0137484	0.0691451	-0.000354	-4.84e-05	521.251	0.564444	0.620603	0.160124	-0.410633	1.6469	0.0222984	0.301298	450	0.244444
728	Raven.phy.nex	116.585	114.436	115.437	1.20549	0.00751164	0.379076	1.88858	-0.00339005	0.0151978	450	0.00888889	0.394802	0.039338	-0.000185	-0.62524	1.31544	0.0157125	0.066826	-0.00032	-3.56e-05	387.807	0.431111	0.699555	0.152036	-0.190381	1.62863	0.0316022	0.308015	450	0.168889
729	Raven.phy.nex	116.186	113.987	115.168	1.27822	0.00673003	0.519531	1.93166	-0.000784	0.0150621	450	0.00444444	0.516123	0.0354824	-0.000157	-0.543667	1.39479	0.0127466	0.0598224	-0.000287	-4.77e-05	450	0.297778	0.777245	0.140191	-0.149045	1.62126	0.0140472	0.261215	599.861	0.106667
730	Raven.phy.nex	115.794	114.07	114.867	1.17964	0.00732685	0.438481	1.96464	-0.00182363	0.0184642	450	0.00444444	0.428068	0.0370649	-0.000166	-0.503421	1.50045	0.0138481	0.0655342	-0.000307	-2.7e-05	450	0.417778	0.638525	0.153507	-0.463295	1.69603	0.0133752	0.314071	450	0.213333
731	Raven.phy.nex	116.25	114.364	115.128	1.26631	0.00677078	0.561506	1.93779	-0.00446006	0.0161355	450	0.00444444	0.535053	0.035252	-0.000162	-0.501643	1.42453	0.00455278	0.0593412	-0.000314	-1.32e-05	572.902	0.311111	0.77857	0.141353	-0.255752	1.64444	-0.0122531	0.268924	518.964	0.133333
732	Raven.phy.nex	116.232	114.014	115.121	1.18756	0.00710614	0.381056	1.93282	-0.00264116	0.015315	450	0.0222222	0.367814	0.0382558	-0.00017	-0.763606	1.25953	0.0141535	0.0665512	-0.000329	-3.65e-05	643.555	0.453333	0.680168	0.149765	-0.477058	1.69888	0.0149581	0.288911	253.586	0.186667
733	Raven.phy.nex	115.807	113.191	114.347	1.26273	0.00725204	0.612633	1.9655	-0.00196581	0.0173094	450	0.00222222	0.565975	0.0371905	-0.000179	-0.404193	1.30906	0.00799268	0.0588482	-0.000296	-1.14e-05	357.287	0.204444	0.708653	0.155592	-0.311774	1.61373	0.0341808	0.303388	486.88	0.177778
734	Raven.phy.nex	116.464	114.641	115.462	1.21018	0.00676554	0.420736	1.929	-0.00162329	0.0172192	450	0.0133333	0.401422	0.0361161	-0.000156	-0.595301	1.37313	0.00958748	0.0610521	-0.000293	-2.84e-05	450	0.404444	0.688777	0.145457	-0.276975	1.58447	0.0294173	0.278121	450	0.177778
735	Raven.phy.nex	115.864	113.877	115.13	1.18026	0.00738938	0.322594	1.89869	-0.0018531	0.0165638	450	0.00444444	0.247956	0.0403683	-0.000182	-0.790346	1.3943	0.0119788	0.0666331	-0.000312	-2.32e-05	538.766	0.653333	0.683369	0.143833	-0.49122	1.63643	0.0082749	0.287207	450	0.213333
736	Raven.phy.nex	115.963	113.656	114.89	1.22369	0.0078504	0.561777	1.93427	-0.00142101	0.017634	450	0.00888889	0.454627	0.0379188	-0.000176	-0.51742	1.27337	0.0131623	0.0619001	-0.000308	-4.55e-05	450	0.32	0.674469	0.153818	-0.358305	1.51162	0.0299437	0.29165	424.52	0.16
737	Raven.phy.nex	115.725	114.476	114.792	1.20263	0.00673145	0.399981	1.86347	-0.00127034	0.0170849	450	0.00444444	0.496487	0.0362339	-0.000166	-0.544117	1.44336	0.00959187	0.062648	-0.000309	-1.97e-05	450	0.346667	0.706786	0.14405	-0.215367	1.66903	0.012094	0.277075	450	0.164444
738	Raven.phy.nex	116.192	114.202	115.079	1.22579	0.00703477	0.497927	2.06074	-0.000455	0.0153515	809.992	0.00444444	0.390252	0.0370216	-0.000163	-0.670581	1.33745	0.0112636	0.0606939	-0.000298	-3.41e-05	450	0.404444	0.685039	0.147601	-0.207711	1.67767	0.00632599	0.288656	450	0.173333
739	Raven.phy.nex	116.514	114.176	115.4	1.26988	0.00725973	0.548928	1.8905	-0.00214516	0.0158662	450	0.00222222	0.400623	0.0404839	-0.000194	-0.570074	1.34412	0.0111847	0.0633797	-0.000343	-4.35e-05	450	0.368889	0.740972	0.150369	-0.105169	1.68747	0.00852729	0.274969	450	0.111111
740	Raven.phy.nex	116.101	114.474	115.093	1.18517	0.00709555	0.415473	1.8992	-0.00202604	0.0160897	450	0.00444444	0.279478	0.0388602	-0.000169	-0.790853	1.36731	0.0107986	0.0668531	-0.00031	-2.27e-05	360.805	0.617778	0.735676	0.137544	-0.224154	1.81881	0.00191034	0.267164	450	0.164444
741	Raven.phy.nex	116.344	114.064	115.316	1.24061	0.00722698	0.410924	1.94535	-0.00251772	0.0180328	450	0.00444444	0.433769	0.0399597	-0.000194	-0.458282	1.29112	0.0131577	0.0640384	-0.000343	-4.71e-05	383.798	0.351111	0.77909	0.140573	-0.116544	1.82906	-0.019351	0.268227	450	0.137778
742	Raven.phy.nex	115.618	113.32	114.743	1.24924	0.00736367	0.506341	1.88235	-0.000473	0.0171245	378.793	0.00222222	0.497086	0.0380695	-0.000183	-0.432599	1.31457	0.0132205	0.0613784	-0.000302	-3.06e-05	450	0.257778	0.747856	0.144423	-0.170237	1.82319	-0.00668471	0.267197	450	0.146667
743	Raven.phy.nex	115.784	113.94	114.872	1.16736	0.00762592	0.521679	1.9997	-0.00153524	0.0171098	578.495	0.00222222	0.348637	0.0389569	-0.000176	-0.821438	1.27318	0.0159125	0.0699102	-0.00033	-3.75e-05	450	0.488889	0.663087	0.149868	-0.349099	1.54234	0.00438957	0.293882	450	0.213333
744	Raven.phy.nex	116.186	114.882	115.296	1.1609	0.00768862	0.327723	1.86148	-0.00201983	0.0168368	589.995	0.00888889	0.421376	0.0362623	-0.000159	-0.641087	1.45341	0.0108689	0.0636029	-0.000315	-2.9e-05	450	0.448889	0.674355	0.147362	-0.439759	1.64162	0.00770617	0.292841	555.695	0.217778
745	Raven.phy.nex	115.786	114.268	114.879	1.23284	0.00696025	0.552945	2.0197	-0.00207806	0.0170036	450	0.0133333	0.355517	0.0375396	-0.000165	-0.73453	1.32049	0.013282	0.0659475	-0.000317	-3.16e-05	450	0.568889	0.676229	0.146468	-0.300084	1.59939	0.0111291	0.264118	302.093	0.2
746	Raven.phy.nex	116.168	114.086	114.954	1.23187	0.00769147	0.437479	1.88403	-0.000708	0.0164968	450	0.00222222	0.453226	0.038626	-0.000185	-0.603536	1.39166	0.010953	0.066095	-0.000352	-3.5e-05	313.11	0.364444	0.699987	0.15168	-0.256381	1.62316	0.00676565	0.281832	450	0.137778
747	Raven.phy.nex	116.096	113.911	114.927	1.23833	0.006999	0.575302	1.89115	-0.00210315	0.0165662	450	0.00222222	0.49509	0.0384481	-0.000185	-0.495607	1.43406	0.0138811	0.0688733	-0.000338	-1.15e-05	450	0.293333	0.772778	0.14684	-0.224354	1.581	0.034227	0.291089	450	0.128889
748	Raven.phy.nex	116.311	114.045	115.172	1.18767	0.00715713	0.391697	1.81255	-0.00289885	0.0165149	450	0.00222222	0.255485	0.0410345	-0.000185	-0.759567	1.31658	0.0142342	0.0664074	-0.000328	-5.76e-05	450	0.617778	0.705438	0.148471	-0.20161	1.74334	0.0169472	0.281892	450	0.173333
749	Raven.phy.nex	116.27	113.856	115.196	1.18756	0.00791602	0.439308	1.84301	-0.00246881	0.0172367	450	0.00888889	0.3146	0.0419951	-0.000201	-0.685597	1.49515	0.0140169	0.0699097	-0.000351	-2.56e-05	450	0.595556	0.700638	0.15085	-0.321841	1.59069	0.00235256	0.284238	717.794	0.186667
750	Raven.phy.nex	116.188	114.196	115.049	1.21758	0.00782638	0.46772	1.91788	-0.00189824	0.0166631	450	0.00222222	0.414896	0.0403788	-0.000196	-0.699018	1.37661	0.0108269	0.0641655	-0.000331	-3.34e-05	450	0.391111	0.734499	0.149058	-0.216419	1.65706	0.00794839	0.288616	450	0.137778
751	Raven.phy.nex	115.769	114.047	114.775	1.18976	0.00754366	0.482437	1.88062	-0.0017133	0.0172877	450	0.0133333	0.362253	0.03962	-0.000184	-0.670114	1.47343	0.0149634	0.067138	-0.000326	-4.39e-05	377.139	0.493333	0.683725	0.149244	-0.466307	1.59923	0.00156231	0.294874	450	0.222222
752	Raven.phy.nex	116.333	114.671	115.5	1.21985	0.00702832	0.484029	1.95968	-0.00194247	0.0161645	526.179	0.0133333	0.299367	0.0391779	-0.000178	-0.920991	1.31033	0.00973757	0.0654234	-0.000331	-4.1e-05	450	0.608889	0.743437	0.141927	-0.186541	1.78947	0.00558566	0.27477	450	0.155556
753	Raven.phy.nex	115.895	113.519	114.83	1.22515	0.00751022	0.496111	1.9285	-0.00103975	0.0163059	522.702	0.00222222	0.52092	0.0381892	-0.000181	-0.388489	1.40891	0.0128993	0.0638855	-0.000325	-4.38e-05	450	0.262222	0.726416	0.151357	-0.287386	1.58682	0.019395	0.272355	450	0.12
754	Raven.phy.nex	115.535	114.068	114.75	1.18941	0.00709185	0.443939	1.87219	-0.00406264	0.016712	389.956	0.00888889	0.39137	0.039006	-0.000182	-0.775899	1.2997	0.00927643	0.0660938	-0.000337	-1.66e-05	450	0.426667	0.725041	0.141779	-0.188416	1.68581	-0.0214487	0.272838	450	0.128889
755	Raven.phy.nex	116.449	114.229	115.22	1.24051	0.00693987	0.61692	1.9905	-0.0029404	0.0153619	450	0.00444444	0.495556	0.0373589	-0.00017	-0.369353	1.3622	0.0114277	0.0609548	-0.000289	-1.67e-05	450	0.306667	0.781256	0.143767	-0.292429	1.52247	0.017633	0.290612	450	0.111111
756	Raven.phy.nex	116.205	114.73	115.159	1.27404	0.00642469	0.535546	1.88343	-0.00301703	0.0153291	450	0.00222222	0.565767	0.0362508	-0.000172	-0.461505	1.34305	0.0119132	0.0606452	-0.000313	-4.83e-05	369.718	0.248889	0.846247	0.133855	-0.174528	1.68744	-0.00628202	0.255174	451.978	0.0933333
757	Raven.phy.nex	116.015	114.172	115.001	1.18721	0.00782494	0.519818	1.90654	0.0001	0.0189169	450	0.00444444	0.443831	0.0388893	-0.000184	-0.422535	1.3798	0.0115888	0.0632575	-0.000325	-5.24e-05	450	0.373333	0.718413	0.15249	-0.295155	1.59075	0.0165855	0.289056	450	0.168889
758	Raven.phy.nex	116.046	114.262	115.266	1.1732	0.00775355	0.36363	1.95091	-0.00311039	0.0173533	476.374	0.0133333	0.356639	0.0397513	-0.000188	-0.851076	1.37056	0.01257	0.0725356	-0.000372	-4.25e-05	450	0.484444	0.67783	0.14854	-0.420341	1.58991	0.0211185	0.313404	450	0.2
759	Raven.phy.nex	115.821	113.31	114.607	1.23595	0.00767363	0.528758	1.87	-0.00225033	0.0177772	450	0.00444444	0.497191	0.0390751	-0.00019	-0.520995	1.33974	0.0130085	0.0649999	-0.000335	-2.03e-05	352.559	0.284444	0.716973	0.154445	-0.237339	1.63737	0.023726	0.287371	379.143	0.151111
760	Raven.phy.nex	116.009	114.542	115.025	1.24587	0.00697228	0.443513	1.86859	-0.00264212	0.0171741	450	0.00444444	0.494761	0.0356488	-0.000163	-0.530768	1.3671	0.00563566	0.057775	-0.000294	-2.33e-05	450	0.324444	0.758723	0.139188	-0.0698747	1.70423	0.00605124	0.266878	517.926	0.102222
761	Raven.phy.nex	115.673	112.978	114.459	1.17964	0.00840438	0.323747	1.85613	-0.000537	0.0180546	450	0.0222222	0.361927	0.0391337	-0.000176	-0.529902	1.30174	0.0160212	0.0603189	-0.000298	-6.13e-05	450	0.44	0.67677	0.155066	-0.326958	1.60617	0.0271368	0.289326	522.055	0.186667
762	Raven.phy.nex	115.598	113.081	114.564	1.23988	0.00733003	0.58222	1.85361	-0.00216221	0.0157374	560.917	0.00222222	0.520146	0.0378621	-0.000179	-0.350629	1.36878	0.017582	0.0651358	-0.000301	-5.32e-05	524.743	0.28	0.787906	0.143524	-0.10355	1.85617	0.00363135	0.263581	450	0.124444
763	Raven.phy.nex	116.4	114.437	115.517	1.23206	0.00673852	0.512093	1.93334	-0.00306964	0.0147323	560.378	0.00888889	0.407729	0.0370315	-0.000162	-0.525596	1.51374	0.0114501	0.0622151	-0.000284	-2.87e-05	450	0.413333	0.719604	0.142192	-0.224986	1.79719	0.0168588	0.27786	450	0.204444
764	Raven.phy.nex	115.572	113.228	114.267	1.22299	0.0069833	0.522002	2.03813	-0.00299376	0.0162644	450	0.00222222	0.42168	0.038084	-0.000171	-0.538053	1.34985	0.012422	0.0636402	-0.000293	-2.36e-05	486.063	0.391111	0.677004	0.148207	-0.372044	1.62548	0.00248237	0.278332	450	0.235556
765	Raven.phy.nex	115.761	113.45	114.827	1.20103	0.00795986	0.44855	1.91448	-0.00146755	0.0185318	450	0.00444444	0.31805	0.0413967	-0.000194	-0.912047	1.18596	0.0170957	0.0718056	-0.00035	-4.29e-05	450	0.488889	0.656313	0.159091	-0.366646	1.55358	0.0308107	0.289955	450	0.177778
766	Raven.phy.nex	116.062	114.432	114.904	1.24562	0.00686741	0.531813	1.99508	-0.00177944	0.016698	480.468	0.0133333	0.454255	0.036834	-0.000169	-0.461362	1.44174	0.0109636	0.0609748	-0.000303	-2.48e-05	450	0.408889	0.715315	0.141073	-0.10659	1.67203	0.0256538	0.268156	594.961	0.111111
767	Raven.phy.nex	115.615	113.354	114.531	1.17818	0.00817047	0.195644	1.82468	-0.000324	0.0187951	450	0.0133333	0.314476	0.0387861	-0.000172	-0.830744	1.313	0.0131804	0.0647647	-0.000317	-3.53e-05	450	0.542222	0.618819	0.160941	-0.411919	1.64988	0.0343344	0.300184	450	0.253333
768	Raven.phy.nex	115.426	113.903	114.635	1.19095	0.00725552	0.392075	1.81967	-0.00210087	0.016499	450	0.00222222	0.372712	0.0375742	-0.00017	-0.57601	1.52371	0.00537996	0.0657617	-0.000321	-4.83e-06	450	0.506667	0.721569	0.14349	-0.330797	1.68328	-0.0159345	0.276563	450	0.186667
769	Raven.phy.nex	116.014	113.897	114.831	1.22762	0.00712443	0.547342	1.95508	-0.00280974	0.0170455	450	0.00444444	0.515372	0.0369314	-0.00017	-0.434091	1.31423	0.0121485	0.0598414	-0.000302	-4.97e-05	450	0.275556	0.792498	0.14087	-0.22981	1.65367	-0.00605202	0.282272	450	0.133333
770	Raven.phy.nex	116.743	115.386	116.072	1.25063	0.00628191	0.444306	1.912	-0.00418357	0.0143351	547.984	0.00444444	0.415377	0.0357312	-0.000156	-0.814389	1.39499	0.0100506	0.0642014	-0.0003	-2.88e-05	450	0.408889	0.72854	0.139006	-0.324745	1.60746	0.0316512	0.272578	450	0.146667
771	Raven.phy.nex	116.156	114.088	115.059	1.23414	0.0074258	0.554011	1.97694	-0.00248786	0.0160875	388.583	0.00444444	0.500415	0.038015	-0.000182	-0.31769	1.33511	0.008769	0.060746	-0.000311	-1.93e-05	450	0.253333	0.713599	0.153784	-0.328102	1.69211	0.018966	0.280634	450	0.164444
772	Raven.phy.nex	116.183	114.077	115.045	1.2824	0.00652411	0.575269	1.95304	-0.0018364	0.0175144	383.968	0.00444444	0.54508	0.0367836	-0.000172	-0.363782	1.36366	0.00893276	0.0573264	-0.000297	-3.25e-05	450	0.235556	0.817896	0.138562	-0.213789	1.62624	0.000299	0.273299	450	0.106667
773	Raven.phy.nex	116.118	114.076	115.396	1.17263	0.00724744	0.331066	1.87345	-0.00313532	0.0166882	450	0.0177778	0.230254	0.0426146	-0.000199	-1.03525	1.30314	0.0161562	0.0720951	-0.000344	-4.63e-05	450	0.697778	0.640314	0.153599	-0.401916	1.5922	0.0238765	0.298885	450	0.195556
774	Raven.phy.nex	116.084	114.453	115.141	1.17294	0.00722022	0.297998	1.87468	-0.00263776	0.017472	450	0.0266667	0.269323	0.041106	-0.000191	-0.886718	1.35065	0.0135238	0.0693057	-0.000339	-3.34e-05	450	0.626667	0.686503	0.145399	-0.450578	1.69679	0.00029	0.315356	450	0.204444
775	Raven.phy.nex	116.181	114.14	115.293	1.2062	0.00648948	0.500914	1.84609	-0.00383131	0.0157985	450	0.0133333	0.382457	0.0385583	-0.000175834	-0.730276	1.2591	0.0127291	0.0644178	-0.000329	-4.35e-05	450	0.426667	0.742022	0.14556	-0.25159	1.75658	-0.0135384	0.287773	1068.27	0.168889
776	Raven.phy.nex	116.24	113.814	115.271	1.24642	0.00712346	0.507355	1.90715	-0.00188499	0.0170762	450	0.00444444	0.511612	0.0382993	-0.000184	-0.568603	1.34412	0.0124415	0.0615049	-0.000321	-4.77e-05	366.5	0.297778	0.804131	0.134646	-0.14702	1.60922	-0.00692618	0.281473	450	0.0711111
777	Raven.phy.nex	115.863	114.207	114.878	1.23343	0.00698093	0.433465	1.89314	-0.00256763	0.0150215	450	0.00444444	0.477398	0.0373316	-0.000170138	-0.653173	1.3383	0.0104856	0.0638194	-0.000304	-2.56e-05	368.124	0.364444	0.782803	0.142637	-0.319823	1.6688	0.00871179	0.273692	511.226	0.124444
778	Raven.phy.nex	115.188	113.318	114.388	1.1929	0.00715806	0.317187	1.78035	-0.00196793	0.016688	450	0.0133333	0.320296	0.0388553	-0.000172	-0.822878	1.30367	0.0103957	0.0650937	-0.000316	-3.18e-05	450	0.533333	0.713338	0.141305	-0.407515	1.69159	0.00991413	0.298741	318.053	0.182222
779	Raven.phy.nex	116.371	115.202	115.62	1.14248	0.00699884	0.299086	1.83853	-0.00290551	0.0179422	330.417	0.0177778	0.29341	0.0383955	-0.000172	-0.7614	1.35823	0.00832442	0.0626815	-0.000307	-1.43e-05	369.449	0.604444	0.683894	0.142832	-0.479759	1.52581	0.00140792	0.271747	435.867	0.195556
780	Raven.phy.nex	115.115	112.819	114.212	1.23645	0.0073345	0.565235	1.97223	-0.00155375	0.0176513	450	0.00444444	0.357958	0.0397885	-0.000188	-0.612432	1.28273	0.0150457	0.0654526	-0.000337	-5.74e-05	499.368	0.466667	0.704602	0.149684	-0.381729	1.59106	-0.0174764	0.290853	450	0.217778
781	Raven.phy.nex	116.633	113.908	115.534	1.23926	0.00741935	0.49654	1.91247	-0.00258492	0.0166578	450	0.00222222	0.347425	0.040733	-0.000189	-0.659077	1.37921	0.0132779	0.0672444	-0.000337	-3.76e-05	450	0.497778	0.743569	0.142749	-0.194455	1.66029	0.0132522	0.292201	450	0.133333
782	Raven.phy.nex	115.481	113.613	114.376	1.19213	0.00727488	0.453451	1.96395	-0.00367786	0.0153811	450	0.00222222	0.324087	0.0392598	-0.000176	-0.76058	1.25101	0.0145991	0.0662522	-0.000306	-2.67e-05	401.125	0.524444	0.639515	0.154243	-0.240614	1.67146	0.0247925	0.29332	450	0.182222
783	Raven.phy.nex	115.63	113.409	114.488	1.20216	0.00706609	0.490875	1.85612	-0.00343367	0.0170382	450	0.00444444	0.453621	0.0363231	-0.000162	-0.644908	1.33164	0.00902424	0.0609217	-0.000284	-2.57e-05	450	0.373333	0.707374	0.148009	-0.335782	1.64669	0.0128292	0.281755	466.55	0.16
784	Raven.phy.nex	116.106	114.234	115.161	1.18318	0.00752972	0.454468	1.86546	-0.00202772	0.0184669	450	0.0133333	0.306048	0.0384801	-0.000172	-0.768087	1.35349	0.0132123	0.0675655	-0.000311	-3.4e-05	450	0.546667	0.702673	0.147851	-0.306053	1.71671	0.019666	0.294749	450	0.217778
785	Raven.phy.nex	115.947	114.53	115.158	1.19809	0.00701049	0.328688	1.92208	-0.00191868	0.015691	450	0.00888889	0.377382	0.037757	-0.000169	-0.702203	1.47633	0.00816329	0.0641817	-0.000306	-1.31e-05	450	0.48	0.753006	0.138998	-0.438264	1.59339	-0.0221656	0.261236	450	0.142222
786	Raven.phy.nex	116.039	114.62	115.103	1.21459	0.00744115	0.359655	1.84142	-0.00370409	0.0157021	450	0.00888889	0.354603	0.0377721	-0.000169	-0.771671	1.36014	0.00988759	0.0635924	-0.00032	-3.73e-05	450	0.506667	0.63266	0.149227	-0.469073	1.54402	0.0135304	0.294096	450	0.257778
787	Raven.phy.nex	116.398	114.438	115.186	1.20344	0.006619	0.49171	1.92442	-0.00367223	0.0161549	450	0.00222222	0.436091	0.0384643	-0.000182	-0.567786	1.55787	0.00922463	0.0706268	-0.00033	3.85e-07	450	0.404444	0.726106	0.142477	-0.260187	1.65323	0.0058208	0.273839	450	0.16
788	Raven.phy.nex	116.299	114.335	115.325	1.24492	0.00687061	0.364529	1.84347	-0.00176506	0.0188653	450	0.00888889	0.53165	0.0377673	-0.000183	-0.583927	1.37697	0.00357863	0.0621173	-0.000331269	-2.22e-05	450	0.284444	0.850694	0.134157	-0.224506	1.79718	-0.00338236	0.259721	450	0.12
789	Raven.phy.nex	115.681	113.763	114.64	1.22176	0.00755102	0.334209	1.83228	-0.00387927	0.0169253	450	0.00444444	0.447669	0.0392976	-0.000188	-0.453798	1.428	0.0146996	0.0708831	-0.000359	-3.36e-05	450	0.382222	0.664143	0.157066	-0.398836	1.63014	0.0205625	0.311149	450	0.2
790	Raven.phy.nex	116.064	113.236	114.801	1.24755	0.00694403	0.517199	1.96201	-0.00357674	0.0155826	450	0.00888889	0.478959	0.0375665	-0.000174	-0.485932	1.27721	0.0131527	0.0609173	-0.000304	-4.63e-05	450	0.32	0.731476	0.140538	-0.289083	1.66706	0.0074842	0.268173	622.774	0.16
791	Raven.phy.nex	116.147	113.788	115.001	1.24005	0.0070326	0.598985	2.0469	-0.0030876	0.0140836	450	0.00222222	0.415074	0.0399411	-0.000188	-0.773391	1.29995	0.0133532	0.0675107	-0.000339	-4.25e-05	450	0.404444	0.735994	0.146773	-0.114469	1.81821	0.00827856	0.272922	450	0.128889
792	Raven.phy.nex	115.733	114.265	114.827	1.18201	0.0075942	0.527424	1.88165	-0.00275117	0.0159451	450	0.00888889	0.314241	0.038823	-0.000171	-0.795666	1.34255	0.0133852	0.0666076	-0.000317	-4.02e-05	450	0.533333	0.706209	0.143698	-0.346372	1.73826	0.0157935	0.292527	450	0.2
793	Raven.phy.nex	116.123	114.4	115.273	1.20695	0.00702226	0.474146	1.89887	-0.00344157	0.0160532	391.877	0.00222222	0.298124	0.0396674	-0.000183	-0.70454	1.3881	0.0129752	0.0683087	-0.000358	-6.03e-05	450	0.564444	0.700661	0.148692	-0.307881	1.66593	0.0221444	0.280845	583.301	0.168889
794	Raven.phy.nex	116.654	114.667	115.711	1.25453	0.00636013	0.454227	1.90295	-0.00400127	0.015769	450	0.00222222	0.458667	0.0387695	-0.000184	-0.603652	1.39054	0.0138577	0.0690221	-0.000343	-4.47e-05	450	0.351111	0.805437	0.130998	-0.131414	1.81643	-0.0270239	0.253126	440.583	0.133333
795	Raven.phy.nex	116.114	114.058	115.29	1.17267	0.00734931	0.348808	1.87359	-0.00108938	0.0172685	450	0.00222222	0.221679	0.0407119	-0.000181	-1.01831	1.10165	0.0111161	0.0662565	-0.00031	-3.97e-05	450	0.688889	0.674826	0.148854	-0.240071	1.64133	0.0174525	0.281081	450	0.16
796	Raven.phy.nex	116.39	115.057	115.297	1.1849	0.00721437	0.375199	1.91777	-0.00116667	0.0178509	450	0.00444444	0.41877	0.0361766	-0.00016	-0.543415	1.44214	0.00912355	0.0588023	-0.000298	-3.15e-05	379.052	0.377778	0.656558	0.147246	-0.396765	1.64675	0.0113885	0.286052	450	0.208889
797	Raven.phy.nex	115.86	113.919	114.898	1.21107	0.00738837	0.466632	1.97499	-0.00241196	0.0166253	450	0.00222222	0.336157	0.0398814	-0.000184	-0.642194	1.40465	0.0127196	0.0698749	-0.000336	-2.26e-05	593.502	0.542222	0.682079	0.155589	-0.30731	1.6024	0.00366252	0.267911	450	0.164444
798	Raven.phy.nex	115.84	113.596	114.658	1.21468	0.00685907	0.331705	1.87338	-0.00321656	0.0166258	450	0.00888889	0.369126	0.0398438	-0.000186	-0.769879	1.30426	0.0148123	0.0673278	-0.000332	-3.61e-05	450	0.488889	0.728241	0.14733	-0.194589	1.7181	0.00478179	0.258114	450	0.16
799	Raven.phy.nex	116.12	114.359	115.178	1.218	0.00632988	0.508455	1.92448	-0.00464243	0.014797	450	0.00444444	0.513496	0.0370294	-0.000174	-0.410406	1.44144	0.00850278	0.0615422	-0.000314	-1.71e-05	450	0.275556	0.782889	0.139107	-0.217418	1.80324	-0.0163873	0.2722	450	0.128889
800	Raven.phy.nex	115.569	113.66	114.849	1.16492	0.00796296	0.382308	1.83566	-0.00137393	0.0169017	450	0.00888889	0.271784	0.0416452	-0.000195	-0.840528	1.33936	0.0156559	0.0691834	-0.000352	-4.04e-05	450	0.577778	0.632352	0.155948	-0.431102	1.64532	0.0125558	0.299414	450	0.271111
801	Thompson.phy.nex	232.212	228.807	228.241	1.66388	0.00697876	1.35196	1.96477	0.00407248	0.010181	450	0.00222222	1.20571	0.0224338	-9.78e-05	0.650457	1.63741	0.0107246	0.0338104	-0.000164	-1.63e-05	450	0.00222222	1.21428	0.120149	0.754178	1.64369	0.0691001	0.164957	450	0.00222222
802	Thompson.phy.nex	233.831	229.33	229.998	1.66914	0.00676601	1.39563	2.02289	0.00352692	0.0101539	450	0.00222222	1.14945	0.0238861	-0.000107	0.651714	1.64108	0.0108705	0.0361403	-0.00018	-2.98e-05	450	0.00222222	1.21238	0.117421	0.73862	1.69701	0.0720204	0.175331	450	0.00222222
803	Thompson.phy.nex	232.963	228.881	228.076	1.67409	0.00672774	1.3568	1.98983	0.00351154	0.0104436	450	0.00222222	1.17215	0.0227303	-9.89e-05	0.621253	1.67451	0.0102488	0.036667	-0.000177	-2.16e-05	450	0.00444444	1.23121	0.11736	0.830227	1.73718	0.0605629	0.158691	450	0.00222222
804	Thompson.phy.nex	233.046	229.566	229.667	1.6412	0.00715901	1.32942	1.9403	0.0039031	0.0102203	484.102	0.00222222	1.15214	0.0235396	-0.000104	0.670337	1.74855	0.0104485	0.0391109	-0.000195	-1.94e-05	344.921	0.00222222	1.18589	0.120387	0.746128	1.65642	0.0692057	0.168896	428.217	0.00222222
805	Thompson.phy.nex	233.308	229.378	229.536	1.65958	0.0071267	1.3571	1.98182	0.00399106	0.0101435	450	0.00222222	1.18235	0.0233832	-0.000105	0.656925	1.70653	0.0110407	0.0383009	-0.000189	-2.34e-05	450	0.00222222	1.20207	0.120571	0.730576	1.70783	0.0705415	0.173508	533.439	0.00222222
806	Thompson.phy.nex	232.737	228.602	228.772	1.64316	0.00693066	1.33078	1.9437	0.00331891	0.00965558	450	0.00222222	1.16623	0.0223821	-9.49e-05	0.693338	1.72586	0.0094659	0.0361781	-0.000181	-2.23e-05	384.697	0.00222222	1.19073	0.119623	0.709969	1.68246	0.0698439	0.170803	450	0.00222222
807	Thompson.phy.nex	232.633	229.12	228.366	1.65326	0.00730135	1.31706	1.93981	0.00438403	0.0109977	450	0.00222222	1.2022	0.0229877	-0.000103	0.724232	1.76245	0.00885525	0.0367459	-0.000182	-1.25e-05	450	0.00222222	1.23138	0.118904	0.829542	1.73884	0.0630033	0.162178	450	0.00222222
808	Thompson.phy.nex	234.329	230.805	231.218	1.65587	0.00666155	1.3813	1.99484	0.00321315	0.00994772	450	0.00222222	1.11574	0.0231705	-9.91e-05	0.568023	1.63398	0.00977725	0.0379304	-0.000188	-1.84e-05	874.492	0.00222222	1.16328	0.120623	0.635923	1.66638	0.0688374	0.174002	450	0.00222222
809	Thompson.phy.nex	233.566	229.683	229.868	1.6579	0.0069912	1.3414	1.9966	0.00345291	0.0103812	450	0.00222222	1.1378	0.0234242	-0.000102	0.580383	1.70415	0.00979763	0.0381137	-0.000175	-3.13e-06	518.913	0.00222222	1.17285	0.123565	0.663509	1.56595	0.0725997	0.171471	450	0.00222222
810	Thompson.phy.nex	233.565	229.611	228.942	1.71769	0.00666449	1.43526	2.00593	0.00373433	0.00960046	450	0.00222222	1.26331	0.0215909	-9.51e-05	0.755372	1.71437	0.00957843	0.0331232	-0.00017	-1.87e-05	450	0.00222222	1.29898	0.112373	0.913731	1.69108	0.0663361	0.155269	450	0.00222222
811	Thompson.phy.nex	233.669	229.717	229.501	1.66577	0.0069055	1.37738	1.96781	0.00349921	0.00971855	450	0.00222222	1.19156	0.0227444	-0.0001	0.602971	1.65	0.0100678	0.0369522	-0.000177	-2.03e-05	272.449	0.00222222	1.19764	0.120522	0.709305	1.64997	0.0680933	0.164685	381.658	0.00222222
812	Thompson.phy.nex	233.372	230.633	230.04	1.64894	0.00715874	1.35057	1.96393	0.00394411	0.0106875	450	0.00222222	1.2161	0.0218817	-9.47e-05	0.646313	1.7552	0.00588207	0.0361378	-0.00018	9.9e-06	531.416	0.00222222	1.18543	0.122284	0.657655	1.67733	0.072365	0.187983	627.471	0.00444444
813	Thompson.phy.nex	233.157	229.858	228.871	1.69513	0.00700923	1.37231	1.95633	0.00387344	0.00983512	450	0.00222222	1.29145	0.0211973	-9.39e-05	0.779988	1.77789	0.00843752	0.0346618	-0.000173	-1.27e-06	450	0.00222222	1.25783	0.118099	0.796978	1.64999	0.0717991	0.164388	450	0.00222222
814	Thompson.phy.nex	233.083	229.213	228.398	1.66661	0.00703865	1.30166	1.94048	0.00375968	0.0099753	450	0.00222222	1.18822	0.0232468	-0.000104	0.673084	1.67007	0.0111565	0.0359388	-0.000181	-2.91e-05	450	0.00222222	1.21757	0.118934	0.762438	1.65482	0.0738736	0.167086	569.369	0.00222222
815	Thompson.phy.nex	234.011	230.254	230.127	1.67943	0.00659245	1.38772	1.98719	0.0031792	0.00974434	537.072	0.00222222	1.18256	0.0227082	-9.96e-05	0.659223	1.74402	0.0104425	0.0368567	-0.000185	-2.6e-05	450	0.00222222	1.21984	0.117345	0.75391	1.69108	0.0672727	0.164955	288.436	0.00222222
816	Thompson.phy.nex	233.857	229.47	229.377	1.69338	0.00682264	1.39535	2.05631	0.00349447	0.0106478	878.75	0.00222222	1.20888	0.0237987	-0.000111	0.731856	1.73123	0.00983615	0.0359849	-0.00019	-2.6e-05	450	0.00222222	1.26082	0.115843	0.783427	1.73952	0.0661515	0.168901	516.567	0.00222222
817	Thompson.phy.nex	232.978	228.999	229.304	1.65496	0.0069392	1.33543	1.9643	0.00385958	0.0100795	450	0.00222222	1.15593	0.0234522	-0.000103	0.605277	1.70283	0.00881371	0.0367136	-0.000198	-2.58e-05	450	0.00222222	1.18789	0.12117	0.724927	1.69832	0.067786	0.168703	450	0.00222222
818	Thompson.phy.nex	233.485	228.917	229.516	1.66284	0.00690504	1.33761	1.95785	0.00357745	0.0101159	450	0.00222222	1.13727	0.0240834	-0.000107	0.588322	1.64892	0.0109818	0.0369921	-0.000194	-3.33e-05	450	0.00222222	1.19987	0.119963	0.61239	1.63741	0.061923	0.173472	450	0.00222222
819	Thompson.phy.nex	233.541	229.996	229.732	1.68066	0.00703254	1.37419	1.97078	0.00353723	0.0101216	450	0.00222222	1.23977	0.0227988	-0.000105	0.758146	1.70627	0.0114635	0.0367447	-0.000182	-2.75e-05	450	0.00222222	1.24167	0.117902	0.768805	1.68685	0.065305	0.165101	450	0.00222222
820	Thompson.phy.nex	234.531	229.379	229.666	1.70621	0.00681164	1.4034	2.01962	0.00361139	0.00997876	450	0.00222222	1.25323	0.0229563	-0.000107	0.826693	1.80285	0.0093328	0.0361727	-0.000188	-1.76e-05	450	0.00222222	1.31176	0.112338	0.895027	1.738	0.0690164	0.16759	450	0.00222222
821	Thompson.phy.nex	234.131	229.092	229.538	1.69794	0.00671378	1.38503	2.00954	0.00258411	0.00935497	450	0.00222222	1.16296	0.0243878	-0.000113	0.676166	1.71328	0.0123443	0.0392613	-0.000196	-3.58e-05	450	0.00222222	1.20652	0.121187	0.778988	1.67971	0.0748041	0.17109	180.773	0.00222222
822	Thompson.phy.nex	232.466	228.564	228.228	1.63375	0.0070875	1.26114	1.95182	0.00392449	0.0104462	450	0.00222222	1.14121	0.0230395	-9.98e-05	0.55335	1.66043	0.0101038	0.0375911	-0.000182	-9.95e-06	450	0.00222222	1.16655	0.121806	0.617442	1.64556	0.0690512	0.171376	557.141	0.00222222
823	Thompson.phy.nex	233.657	229.76	229.473	1.65684	0.00692788	1.3139	1.97887	0.00389755	0.0105025	450	0.00222222	1.1354	0.0233909	-0.000101	0.55865	1.64032	0.00893498	0.0369037	-0.000182	-1.89e-05	450	0.00222222	1.17087	0.12255	0.645551	1.64082	0.069071	0.172331	467.532	0.00222222
824	Thompson.phy.nex	233.904	229.252	228.975	1.70745	0.0067653	1.4027	2.00257	0.00365158	0.0104398	529.561	0.00222222	1.22872	0.0231983	-0.000107	0.692097	1.67203	0.0107098	0.0372736	-0.000193	-2.64e-05	450	0.00222222	1.25746	0.116898	0.819858	1.65631	0.0714216	0.165241	381.399	0.00222222
825	Thompson.phy.nex	234.134	229.5	230.269	1.70946	0.00653974	1.34341	1.98971	0.00318894	0.0102452	450	0.00222222	1.19725	0.023062	-0.000104	0.736054	1.69558	0.00975126	0.0350258	-0.000187	-3.16e-05	450	0.00222222	1.23629	0.116407	0.702077	1.69639	0.0614209	0.171114	450	0.00222222
826	Thompson.phy.nex	233.966	229.716	230.576	1.65374	0.00673524	1.31571	1.97983	0.00340107	0.01036	450	0.00222222	1.0887	0.0244361	-0.000107	0.415594	1.6282	0.010684	0.0397669	-0.0002	-3.43e-05	450	0.00444444	1.18022	0.120121	0.674638	1.65286	0.0622614	0.173112	450	0.00222222
827	Thompson.phy.nex	234.27	230.029	230.293	1.6699	0.00677329	1.33551	2.03125	0.00317549	0.0101359	450	0.00222222	1.18808	0.0227274	-0.0001	0.663693	1.76164	0.00760154	0.0358892	-0.000184	-1.92e-05	406.239	0.00222222	1.21013	0.118861	0.721182	1.62097	0.0761716	0.174778	450	0.00222222
828	Thompson.phy.nex	233.898	228.989	229.103	1.65936	0.00690541	1.32249	1.94727	0.00383177	0.0102043	450	0.00222222	1.16671	0.0239434	-0.000109	0.635757	1.76234	0.0101206	0.0373107	-0.000187	-2.4e-05	450	0.00222222	1.23796	0.11658	0.789242	1.68508	0.0593537	0.160182	450	0.00222222
829	Thompson.phy.nex	233.173	229.394	229.764	1.66233	0.00695817	1.3108	1.95721	0.00352972	0.00982941	450	0.00222222	1.15836	0.0231782	-0.000102	0.630897	1.68681	0.00919818	0.035994	-0.000186	-2.34e-05	450	0.00222222	1.17569	0.12305	0.666655	1.6084	0.0702722	0.174067	383.068	0.00222222
830	Thompson.phy.nex	233.382	230.026	230.354	1.64468	0.00707401	1.36497	1.96083	0.00341181	0.0100565	450	0.00222222	1.10209	0.0240057	-0.000105	0.529351	1.68169	0.0096534	0.0379461	-0.00019	-2.57e-05	450	0.00444444	1.16113	0.123378	0.684162	1.67809	0.0660253	0.171779	450	0.00222222
831	Thompson.phy.nex	233.593	230.222	230.275	1.63819	0.00693132	1.24949	1.91031	0.00303567	0.0100028	450	0.00222222	1.13013	0.0225864	-9.55e-05	0.596084	1.66644	0.00850288	0.0354012	-0.000185	-2.14e-05	450	0.00222222	1.15583	0.122203	0.67456	1.62411	0.074519	0.174976	579.934	0.00222222
832	Thompson.phy.nex	232.744	229.037	229.495	1.67385	0.00676527	1.37733	1.96998	0.00365034	0.00995154	450	0.00222222	1.12516	0.0234496	-0.000102	0.504412	1.65243	0.00969254	0.0376058	-0.000177	-1.01e-05	450	0.00222222	1.15021	0.124769	0.717924	1.68572	0.0702988	0.171323	450	0.00222222
833	Thompson.phy.nex	233.156	229.517	229.44	1.67105	0.00680695	1.31541	1.99966	0.00378	0.0100049	450	0.00222222	1.20436	0.0221553	-9.61e-05	0.666179	1.67286	0.00897359	0.0342289	-0.000176	-1.63e-05	450	0.00222222	1.22827	0.117318	0.755262	1.6575	0.076475	0.174946	450	0.00222222
834	Thompson.phy.nex	233.727	229.865	230.309	1.67081	0.00676417	1.36691	1.99032	0.00325755	0.00993064	450	0.00222222	1.18783	0.0228268	-0.0001	0.639222	1.74353	0.00919487	0.036161	-0.000182	-1.93e-05	450	0.00222222	1.20833	0.11933	0.704517	1.7171	0.0722663	0.175439	450	0.00222222
835	Thompson.phy.nex	233.024	229.049	228.64	1.68182	0.00711205	1.40462	1.98305	0.00425579	0.0103853	450	0.00222222	1.20784	0.0231508	-0.000105	0.695383	1.66818	0.010969	0.0381279	-0.000187	-1.94e-05	565.57	0.00222222	1.24935	0.117808	0.807317	1.66495	0.0753048	0.167293	450	0.00222222
836	Thompson.phy.nex	233.924	229.261	229.906	1.67818	0.00691711	1.32331	1.98638	0.00347783	0.0104548	450	0.00222222	1.17816	0.0235948	-0.000107	0.634674	1.70802	0.010289	0.0371843	-0.00019	-2.82e-05	450	0.00222222	1.21975	0.119703	0.734276	1.69636	0.0671586	0.172815	523.123	0.00222222
837	Thompson.phy.nex	232.842	229.298	228.894	1.64268	0.00700739	1.33425	1.97985	0.0034594	0.0100751	363.574	0.00222222	1.13508	0.023199	-0.000101	0.499046	1.6247	0.00890488	0.0361416	-0.000181	-2.48e-05	450	0.00222222	1.17382	0.12216	0.737569	1.72557	0.0681952	0.174579	312.862	0.00222222
838	Thompson.phy.nex	233.587	228.97	229.591	1.66363	0.00685824	1.32965	1.96645	0.0039407	0.0102467	450	0.00222222	1.15529	0.0237497	-0.000107	0.666865	1.7001	0.00901773	0.036762	-0.000192	-1.72e-05	450	0.00222222	1.20447	0.120272	0.730919	1.66471	0.0701441	0.174689	450	0.00222222
839	Thompson.phy.nex	232.83	229.008	228.587	1.65515	0.00711855	1.32076	1.95536	0.00375925	0.0105999	382.31	0.00222222	1.1784	0.0231952	-0.000104	0.635527	1.70318	0.00909373	0.0381364	-0.000189	-1.34e-05	659.011	0.00222222	1.22569	0.118464	0.70764	1.7108	0.0671658	0.174045	450	0.00222222
840	Thompson.phy.nex	232.895	229.221	228.761	1.645	0.00708711	1.33014	1.99841	0.00443421	0.0107993	450	0.00222222	1.19247	0.0222519	-9.55e-05	0.736486	1.72546	0.0088635	0.0337294	-0.000167	-1.38e-05	290.746	0.00222222	1.18492	0.121782	0.704036	1.63848	0.0779819	0.175307	450	0.00222222
841	Thompson.phy.nex	232.554	229.187	228.055	1.64553	0.00719464	1.32455	1.97379	0.00367243	0.0105665	450	0.00222222	1.22016	0.0218363	-9.43e-05	0.722331	1.68289	0.0101213	0.0349504	-0.000173	-1.56e-05	450	0.00222222	1.21534	0.120128	0.822233	1.65524	0.0733438	0.164085	450	0.00222222
842	Thompson.phy.nex	233.309	229.614	229.623	1.65587	0.00686217	1.38249	2.0044	0.00390138	0.0098074	450	0.00222222	1.15147	0.0227472	-9.73e-05	0.566399	1.67261	0.00821861	0.0355711	-0.000177	-6.88e-06	450	0.00222222	1.16986	0.121861	0.644993	1.66838	0.0700434	0.172219	521.853	0.00222222
843	Thompson.phy.nex	232.64	228.07	228.045	1.68897	0.00680971	1.3554	1.9583	0.00356966	0.00980044	450	0.00222222	1.19754	0.0232909	-0.000105	0.690972	1.74424	0.0107715	0.0367919	-0.00019	-3.1e-05	388.364	0.00222222	1.24792	0.117196	0.743047	1.68122	0.070425	0.166608	450	0.00222222
844	Thompson.phy.nex	234.519	230.083	230.266	1.69724	0.00666525	1.38499	2.00797	0.00286755	0.00946736	450	0.00222222	1.2318	0.0226444	-0.000103	0.612217	1.64392	0.00973667	0.0364149	-0.000181	-1.86e-05	450	0.00222222	1.2674	0.114776	0.81646	1.67223	0.0686986	0.160346	678.018	0.00222222
845	Thompson.phy.nex	233.885	229.089	229.886	1.66495	0.00681514	1.33563	1.98105	0.0033516	0.0100152	727.584	0.00222222	1.14399	0.0235126	-0.000103	0.648196	1.67463	0.0100463	0.035365	-0.000179	-2.9e-05	450	0.00222222	1.20613	0.118761	0.777884	1.77338	0.0679407	0.170797	450	0.00222222
846	Thompson.phy.nex	234.262	230.538	230.077	1.65915	0.00699064	1.32684	1.96322	0.00369488	0.0105016	450	0.00222222	1.1549	0.0232398	-0.000103	0.577886	1.76096	0.00957384	0.0381727	-0.000205	-2.52e-05	450	0.00222222	1.1712	0.122734	0.636812	1.65804	0.0732558	0.183488	363.694	0.00222222
847	Thompson.phy.nex	233.132	229.303	229.358	1.65596	0.00708133	1.35915	1.9818	0.00410238	0.0107394	450	0.00222222	1.20194	0.0220944	-9.56e-05	0.68094	1.74031	0.009726	0.0372447	-0.000185	-1.97e-05	450	0.00222222	1.19816	0.120491	0.642996	1.6418	0.0649567	0.16915	450	0.00222222
848	Thompson.phy.nex	233.709	229.866	229.926	1.64596	0.00685275	1.34927	1.9733	0.00309643	0.0104092	450	0.00222222	1.14354	0.0231535	-0.000101	0.573413	1.6608	0.0088272	0.0371974	-0.00018	-1.66e-05	376.988	0.00222222	1.16251	0.122561	0.623939	1.64759	0.0673903	0.172831	450	0.00222222
849	Thompson.phy.nex	232.688	229.469	229.037	1.65074	0.00715017	1.30335	1.96074	0.00373724	0.010549	450	0.00222222	1.15248	0.0231002	-0.0001	0.59362	1.70375	0.0103542	0.037603	-0.000182	-1.68e-05	450	0.00222222	1.20388	0.120046	0.781514	1.68434	0.0640321	0.168822	757.327	0.00222222
850	Thompson.phy.nex	232.961	229.501	229.141	1.66466	0.00695614	1.31035	1.98382	0.00359503	0.0104727	450	0.00222222	1.20032	0.0222104	-9.63e-05	0.636642	1.71941	0.00686768	0.0354304	-0.000194	-1.67e-05	450	0.00222222	1.20869	0.119854	0.810536	1.68054	0.0715778	0.165603	450	0.00222222
851	Thompson.phy.nex	232.679	228.804	229.15	1.64619	0.0068848	1.29243	1.97041	0.00313955	0.00956	621.089	0.00222222	1.15375	0.022489	-9.46e-05	0.543246	1.66707	0.00906751	0.0369387	-0.000183	-1.21e-05	371.101	0.00444444	1.1653	0.121836	0.691373	1.7537	0.0642834	0.175036	450	0.00222222
852	Thompson.phy.nex	233.668	229.834	229.933	1.68112	0.00680999	1.35133	2.00429	0.00354993	0.010299	450	0.00222222	1.16444	0.0232923	-0.000102	0.634958	1.67246	0.0110266	0.0364949	-0.000178	-2.58e-05	450	0.00222222	1.21003	0.119776	0.801116	1.68818	0.0716079	0.167183	450	0.00222222
853	Thompson.phy.nex	232.569	228.623	228.485	1.65844	0.00684675	1.34033	1.96469	0.00408207	0.0103761	415.777	0.00222222	1.18447	0.0220307	-9.31e-05	0.564513	1.686	0.00864327	0.0366666	-0.000169	-4.35e-06	450	0.00222222	1.20696	0.118655	0.739432	1.65724	0.0720044	0.167117	450	0.00222222
854	Thompson.phy.nex	233.428	229.001	228.838	1.66637	0.00685581	1.36436	1.97111	0.00352512	0.0099486	314.361	0.00222222	1.20544	0.0224402	-9.89e-05	0.671317	1.67112	0.010447	0.0356814	-0.000185	-2.59e-05	450	0.00222222	1.2292	0.116563	0.808394	1.67476	0.0713084	0.159977	450	0.00222222
855	Thompson.phy.nex	233.297	228.788	229.123	1.66758	0.0068111	1.32725	1.95846	0.00346607	0.00994504	450	0.00222222	1.10229	0.0248281	-0.000111	0.534758	1.70801	0.0129899	0.0406204	-0.000194	-3.5e-05	450	0.00222222	1.21203	0.118419	0.662936	1.63902	0.0699852	0.167896	450	0.00222222
856	Thompson.phy.nex	232.718	229.292	228.708	1.6684	0.00689398	1.32679	2.00392	0.00307229	0.00994416	531.661	0.00222222	1.18585	0.0223217	-9.61e-05	0.630616	1.692	0.00835368	0.0344405	-0.000182	-1.99e-05	450	0.00222222	1.18827	0.121401	0.731657	1.67877	0.070739	0.169169	450	0.00222222
857	Thompson.phy.nex	234.416	230.342	230.533	1.70198	0.00677719	1.40971	1.9853	0.00387595	0.0103411	450	0.00222222	1.20124	0.0234644	-0.000108	0.61153	1.68548	0.0091967	0.0391765	-0.000214	-2.78e-05	450	0.00222222	1.26016	0.115888	0.780859	1.67043	0.0677813	0.167705	450	0.00222222
858	Thompson.phy.nex	233.69	230.467	230.229	1.6672	0.00685306	1.35614	2.00981	0.00326423	0.0101274	450	0.00222222	1.15507	0.0229663	-0.0001	0.544771	1.70368	0.00897121	0.0374575	-0.00018	-9.9e-06	450	0.00222222	1.17931	0.121281	0.737522	1.65706	0.0687944	0.169752	450	0.00222222
859	Thompson.phy.nex	233.8	230.052	229.23	1.69343	0.00705196	1.38078	1.96817	0.00392193	0.0102249	523.576	0.00222222	1.2859	0.0220578	-0.000101	0.734531	1.75143	0.00798061	0.034608	-0.000184	-1.1e-05	450	0.00222222	1.29084	0.114585	0.799305	1.65146	0.0710667	0.160995	422.464	0.00222222
860	Thompson.phy.nex	234.062	229.076	230.3	1.65609	0.00689853	1.33617	2.01666	0.00337696	0.0102828	450	0.00222222	1.09317	0.0245413	-0.000109	0.527664	1.65198	0.011133	0.0391676	-0.000199	-3.15e-05	354.011	0.00222222	1.19584	0.119084	0.707807	1.68524	0.0572399	0.169193	450	0.00222222
861	Thompson.phy.nex	233.527	229.54	229.45	1.6811	0.00709185	1.37735	2.00892	0.00356177	0.0103502	525.396	0.00222222	1.20503	0.0231778	-0.000105	0.766851	1.64723	0.00917387	0.0355931	-0.000197	-2.25e-05	450	0.00222222	1.21067	0.121977	0.747306	1.7158	0.0726672	0.175449	450	0.00222222
862	Thompson.phy.nex	233.685	230.277	229.829	1.6798	0.00669653	1.34916	1.9902	0.00320555	0.00953663	450	0.00222222	1.18242	0.0221962	-9.56e-05	0.625301	1.79571	0.00917919	0.0365042	-0.00018	-1.56e-05	450	0.00222222	1.19591	0.119711	0.634719	1.67075	0.069915	0.174952	450	0.00222222
863	Thompson.phy.nex	233.642	229.871	229.667	1.66349	0.00692185	1.3346	1.947	0.00387123	0.0104222	450	0.00222222	1.24359	0.0216935	-9.46e-05	0.737465	1.73608	0.00967473	0.0335132	-0.000164	-1.62e-05	434.447	0.00222222	1.22816	0.118213	0.713276	1.65529	0.0671945	0.166869	450	0.00222222
864	Thompson.phy.nex	233.249	228.668	229.387	1.63677	0.00680363	1.34291	2.02177	0.00357225	0.010488	456.454	0.00222222	1.08787	0.0241807	-0.000104	0.506099	1.68718	0.00957156	0.0398356	-0.000185	-8.82e-06	450	0.00222222	1.20807	0.117419	0.732845	1.69879	0.0697909	0.168183	450	0.00222222
865	Thompson.phy.nex	232.649	228.542	227.819	1.6461	0.0070581	1.31872	2.00552	0.00388442	0.0105022	450	0.00222222	1.17957	0.02234	-9.59e-05	0.659978	1.69102	0.00960645	0.0359288	-0.000175	-1.76e-05	450	0.00222222	1.21003	0.11917	0.717813	1.64716	0.0753962	0.169184	450	0.00222222
866	Thompson.phy.nex	233.682	229.691	229.772	1.67046	0.00679429	1.35243	1.95765	0.00346572	0.0103026	450	0.00222222	1.19588	0.0224588	-9.76e-05	0.696533	1.67705	0.00921151	0.0349964	-0.000168	-1.04e-05	450	0.00222222	1.21244	0.118187	0.751669	1.67242	0.0663694	0.164889	450	0.00222222
867	Thompson.phy.nex	233.994	229.93	230.034	1.68737	0.00696417	1.36601	1.99208	0.00352016	0.0107251	450	0.00222222	1.21596	0.0232552	-0.000107	0.768805	1.76691	0.00939253	0.0360584	-0.0002	-2.32e-05	340.497	0.00222222	1.25734	0.116165	0.819368	1.68334	0.073059	0.16987	450	0.00222222
868	Thompson.phy.nex	234.546	230.086	230.826	1.6585	0.0066375	1.36564	1.96643	0.00353431	0.00979501	450	0.00222222	1.11503	0.0236216	-0.000102	0.547799	1.67925	0.00946787	0.037731	-0.000188	-1.94e-05	450	0.00222222	1.19278	0.118488	0.658601	1.7365	0.0631301	0.178132	516.491	0.00222222
869	Thompson.phy.nex	233.908	230.249	230.615	1.6545	0.00666374	1.30799	1.95497	0.0030078	0.00991775	372.903	0.00222222	1.12107	0.0233287	-9.96e-05	0.537863	1.70401	0.0082841	0.036089	-0.000189	-2e-05	450	0.00222222	1.17943	0.118932	0.652399	1.64328	0.0708327	0.175213	542.897	0.00222222
870	Thompson.phy.nex	232.366	228.743	227.619	1.6759	0.00690384	1.37687	1.96841	0.00387168	0.00990492	450	0.00222222	1.23889	0.0216626	-9.36e-05	0.778849	1.74544	0.0103958	0.0328683	-0.000163	-1.56e-05	375.676	0.00222222	1.2306	0.117815	0.823626	1.65835	0.0748545	0.161717	645.256	0.00222222
871	Thompson.phy.nex	233.16	230.29	229.891	1.64985	0.00695662	1.32064	1.98308	0.00348	0.00981522	450	0.00222222	1.13694	0.0231578	-0.0001	0.605937	1.73001	0.010686	0.037465	-0.000182	-2.03e-05	450	0.00222222	1.16321	0.123139	0.536549	1.60857	0.0640096	0.181219	450	0.00222222
872	Thompson.phy.nex	233.782	229.395	229.107	1.72135	0.00674436	1.40948	1.99532	0.00383887	0.0103435	545.934	0.00222222	1.25087	0.0232205	-0.000109	0.746819	1.67918	0.00976716	0.0362014	-0.000199	-2.47e-05	450	0.00222222	1.31722	0.112825	0.858286	1.7435	0.0714927	0.163263	450	0.00222222
873	Thompson.phy.nex	233.553	228.966	228.961	1.697	0.00685094	1.40319	2.01078	0.00353538	0.0102287	450	0.00222222	1.17686	0.0235982	-0.000106	0.677174	1.73222	0.00957214	0.0360306	-0.000187	-2.17e-05	450	0.00222222	1.24946	0.117382	0.77849	1.72617	0.0667865	0.167093	528.713	0.00222222
874	Thompson.phy.nex	233.983	229.839	229.474	1.66244	0.00700019	1.30626	1.97463	0.0030058	0.0100436	450	0.00222222	1.17216	0.022976	-0.0001	0.662216	1.76542	0.00997468	0.0370916	-0.000179684	-6.44e-06	357.52	0.00222222	1.20786	0.119796	0.709221	1.66377	0.06538	0.166054	450	0.00222222
875	Thompson.phy.nex	233.346	229.303	229.627	1.68073	0.00686883	1.3671	2.00106	0.00298907	0.0100446	450	0.00222222	1.15785	0.0238382	-0.000107	0.590721	1.67294	0.00910757	0.0386519	-0.000192	-1.82e-05	390.942	0.00222222	1.24046	0.116788	0.816421	1.72109	0.0628732	0.160158	450	0.00222222
876	Thompson.phy.nex	232.376	229.137	228.21	1.65267	0.0071927	1.34318	1.98331	0.00361127	0.010084	450	0.00222222	1.18118	0.0229261	-0.000101	0.693503	1.75077	0.00829277	0.0357171	-0.000195	-1.77e-05	450	0.00222222	1.17028	0.123785	0.722999	1.65616	0.0688671	0.171142	450	0.00222222
877	Thompson.phy.nex	233.698	229.685	229.47	1.67036	0.00684779	1.33082	1.97303	0.00386684	0.0103526	450	0.00222222	1.14315	0.0237032	-0.000105	0.533728	1.70449	0.0113013	0.0393618	-0.000193	-3.13e-05	375.329	0.00222222	1.20096	0.119326	0.714356	1.62448	0.066411	0.16288	450	0.00222222
878	Thompson.phy.nex	233.418	229.854	229.92	1.63946	0.00706471	1.30009	1.94572	0.00395613	0.0104835	450	0.00222222	1.17432	0.0224077	-9.64e-05	0.67701	1.70934	0.00892965	0.035552	-0.000166	-6.45e-06	363.093	0.00222222	1.19095	0.119438	0.651243	1.74376	0.0566814	0.166635	450	0.00222222
879	Thompson.phy.nex	232.403	228.607	228.11	1.64954	0.00719735	1.34499	1.97782	0.0038341	0.0101468	380.186	0.00222222	1.16477	0.0235137	-0.000104	0.690275	1.70432	0.011287	0.0359142	-0.000185	-2.76e-05	435.538	0.00222222	1.17939	0.123204	0.621148	1.58998	0.0761305	0.173684	450	0.00222222
880	Thompson.phy.nex	233.55	229.368	229.914	1.68207	0.0070056	1.38127	1.99112	0.0041497	0.0104352	450	0.00222222	1.17734	0.023324	-0.000103	0.602773	1.68807	0.0105426	0.0384455	-0.00019	-2.27e-05	450	0.00222222	1.19476	0.121866	0.731117	1.70732	0.0712977	0.171944	450	0.00222222
881	Thompson.phy.nex	232.972	229.2	228.801	1.65043	0.00716732	1.32249	1.95684	0.00359701	0.0107935	364.298	0.00222222	1.15523	0.0235478	-0.000106	0.661671	1.7848	0.00837047	0.0392607	-0.000205	-1.4e-05	450	0.00222222	1.18331	0.122992	0.70004	1.60415	0.0750933	0.178884	450	0.00222222
882	Thompson.phy.nex	233.744	228.898	229.127	1.69269	0.00672417	1.37357	1.99932	0.00376705	0.00977357	609.316	0.00222222	1.17281	0.0234783	-0.000105	0.670777	1.66705	0.0102094	0.0359624	-0.000185	-2.78e-05	450	0.00222222	1.25522	0.115657	0.805978	1.76828	0.0656752	0.166127	450	0.00222222
883	Thompson.phy.nex	233.738	229.214	229.295	1.6736	0.00672011	1.27749	1.95639	0.00378503	0.0102996	340.364	0.00222222	1.13065	0.0240911	-0.000107	0.613093	1.69823	0.0119125	0.0398223	-0.000188	-2.31e-05	450	0.00222222	1.19312	0.1202	0.727547	1.68531	0.0726789	0.173877	450	0.00222222
884	Thompson.phy.nex	232.965	229.714	229.278	1.65415	0.00693628	1.35219	1.9434	0.00405344	0.010588	450	0.00222222	1.19265	0.0217932	-9.27e-05	0.714707	1.774	0.00981117	0.0370343	-0.000172	-7.21e-06	450	0.00222222	1.19225	0.119974	0.685926	1.64673	0.0715319	0.174541	450	0.00222222
885	Thompson.phy.nex	233.834	230.196	230.333	1.66471	0.00689912	1.33297	1.98332	0.00335999	0.0100774	450	0.00222222	1.15077	0.0232625	-0.000102	0.624587	1.69249	0.0089	0.0357023	-0.000183	-2.66e-05	383.444	0.00222222	1.212	0.118182	0.748542	1.67988	0.0684552	0.168453	450	0.00222222
886	Thompson.phy.nex	233.265	229.147	229.033	1.67075	0.00692447	1.37487	2.00418	0.0033875	0.00994566	450	0.00222222	1.17837	0.0229655	-0.000101	0.622644	1.70889	0.00931084	0.0348745	-0.000167	-1.78e-05	372.733	0.00222222	1.20402	0.119726	0.773354	1.70107	0.0737617	0.173823	390.769	0.00222222
887	Thompson.phy.nex	234.128	229.809	230.316	1.67342	0.00679002	1.35564	1.9824	0.0034634	0.0101423	450	0.00222222	1.15948	0.0234093	-0.000104	0.60216	1.70989	0.0108971	0.0377713	-0.000183	-3.01e-05	392.367	0.00444444	1.21195	0.117939	0.713615	1.60778	0.0725948	0.174273	450	0.00222222
888	Thompson.phy.nex	233.29	228.899	229.203	1.67872	0.00667779	1.35733	2.01161	0.0030604	0.00980193	450	0.00222222	1.18328	0.0232574	-0.000103	0.696257	1.72172	0.0112683	0.038061	-0.00019	-3.35e-05	450	0.00222222	1.24646	0.115906	0.798781	1.71921	0.0716925	0.168758	616.163	0.00222222
889	Thompson.phy.nex	232.87	229.181	228.492	1.65796	0.00729211	1.33128	1.97269	0.00380876	0.0104563	450	0.00222222	1.17083	0.0237065	-0.000107	0.629085	1.7254	0.00881264	0.0377154	-0.000207	-2.12e-05	450	0.00222222	1.18597	0.123384	0.7296	1.62023	0.0790425	0.174124	450	0.00222222
890	Thompson.phy.nex	233.444	229.397	229.375	1.65608	0.00697972	1.32229	1.94499	0.0040206	0.0103455	309.689	0.00222222	1.07784	0.0246118	-0.000108	0.480905	1.64279	0.00987524	0.0404161	-0.000202	-1.64e-05	450	0.00222222	1.16689	0.122943	0.677822	1.65885	0.0763546	0.185778	536.022	0.00222222
891	Thompson.phy.nex	233.081	228.92	229.174	1.65549	0.00711077	1.28504	1.94493	0.00323334	0.0104337	450	0.00222222	1.18756	0.0234882	-0.000106	0.665064	1.71661	0.011036	0.0379611	-0.000189	-1.91e-05	450	0.00222222	1.21414	0.120424	0.732465	1.67647	0.0740626	0.172401	450	0.00222222
892	Thompson.phy.nex	233.969	229.304	229.232	1.69828	0.00673718	1.39108	1.99633	0.00357227	0.01006	450	0.00222222	1.2095	0.0233672	-0.000107	0.725056	1.71315	0.0103868	0.0363164	-0.000192	-2.83e-05	450	0.00222222	1.26912	0.115063	0.805593	1.66382	0.0620253	0.158542	450	0.00222222
893	Thompson.phy.nex	233.646	229.851	230.316	1.66648	0.006805	1.36013	2.01663	0.00343711	0.00982382	450	0.00222222	1.13682	0.0233629	-0.000102	0.6451	1.744	0.0113318	0.0378435	-0.000176	-2.35e-05	309.954	0.00222222	1.19971	0.118383	0.670735	1.66681	0.0658451	0.17215	450	0.00222222
894	Thompson.phy.nex	232.997	229.389	228.758	1.68138	0.0070464	1.34613	1.9906	0.00347116	0.0100783	450	0.00222222	1.23769	0.0219999	-9.72e-05	0.712136	1.68544	0.00889305	0.033488	-0.000183	-2.4e-05	383.627	0.00222222	1.22696	0.119749	0.743419	1.76829	0.0628195	0.17199	450	0.00222222
895	Thompson.phy.nex	233.656	229.509	229.879	1.69484	0.00688567	1.38782	1.97241	0.00370715	0.0100248	450	0.00222222	1.19435	0.0239733	-0.000111	0.750235	1.75682	0.00975622	0.0371077	-0.000199	-2.75e-05	531.572	0.00222222	1.25088	0.115223	0.833165	1.65681	0.0719636	0.166277	450	0.00222222
896	Thompson.phy.nex	233.541	229.061	228.969	1.71253	0.00684923	1.39227	1.97029	0.00389666	0.0102378	450	0.00222222	1.23732	0.0231091	-0.000106	0.709076	1.72579	0.012594	0.0380607	-0.000185	-2.75e-05	380.62	0.00222222	1.25602	0.118367	0.81027	1.70144	0.0689778	0.164155	523.523	0.00222222
897	Thompson.phy.nex	232.994	229.055	228.685	1.63995	0.00703703	1.31828	1.93868	0.00372628	0.010496	450	0.00222222	1.11055	0.0239777	-0.000104	0.532779	1.67123	0.00975884	0.0376178	-0.000189	-2.23e-05	424.067	0.00222222	1.14261	0.125328	0.637497	1.59821	0.0786905	0.177814	450	0.00222222
898	Thompson.phy.nex	233.078	229.624	229.707	1.69117	0.0069017	1.38429	1.96203	0.00431162	0.0102918	450	0.00222222	1.17168	0.0235233	-0.000105	0.514569	1.64953	0.0110697	0.039472	-0.000191	-1.6e-05	387.118	0.00222222	1.21415	0.120078	0.748391	1.66559	0.0709962	0.166197	450	0.00222222
899	Thompson.phy.nex	233.68	229.794	229.196	1.67928	0.00718554	1.3456	1.95128	0.00386021	0.0104278	450	0.00222222	1.21299	0.0237525	-0.000111	0.690754	1.71014	0.0111657	0.0377636	-0.000202	-1.71e-05	514.867	0.00222222	1.26555	0.117546	0.798896	1.7149	0.0656685	0.165248	527.414	0.00222222
900	Thompson.phy.nex	232.832	228.401	228.087	1.66597	0.00682407	1.34145	1.99011	0.00415949	0.010033	450	0.00222222	1.1257	0.0235228	-0.000101	0.574877	1.62941	0.0102931	0.0354161	-0.000174	-2.93e-05	450	0.00222222	1.15361	0.12424	0.695652	1.61462	0.0780773	0.170787	450	0.00222222
901	benson1_FAD.txt	3478.21	3467.03	3468.45	2.09043	0.00373545	1.94386	2.23365	0.00275652	0.0047232	382.434	0.00222222	1.77249	0.0125156	-3.67727e-05	1.5676	1.97263	0.00863948	0.0174918	-5.74351e-05	-2.1794e-05	332.267	0.00222222	1.70865	0.0844544	1.53702	1.91392	0.0644519	0.106262	450	0.00222222
902	benson1_LAD.txt	3489.39	3479.37	3482.09	2.14908	0.00349172	1.99676	2.286	0.00257053	0.0045102	359.006	0.00222222	1.84343	0.0121407	-3.63706e-05	1.65038	2.00882	0.00776403	0.0162208	-5.25579e-05	-1.72894e-05	584.555	0.00222222	1.79754	0.079296	1.62726	2.0028	0.0611899	0.104097	465.038	0.00222222
903	benson1_midpoint.txt	3520.5	3509.19	3511.77	2.23023	0.00320621	2.09891	2.34437	0.00226518	0.00409092	450	0.00222222	1.98347	0.0108859	-3.28286e-05	1.818	2.17458	0.00710029	0.0150052	-5.04896e-05	-1.74644e-05	450	0.00222222	1.91558	0.0725629	1.75075	2.07542	0.0545482	0.0910026	254.178	0.00222222
904	benson2_FAD.txt	3442.09	3428.88	3429.73	2.05524	0.0039095	1.92456	2.20815	0.00284655	0.00486811	375.987	0.00222222	1.7085	0.0130373	-3.80867e-05	1.48558	1.90185	0.00796479	0.0179034	-5.82929e-05	-1.79764e-05	390.725	0.00222222	1.63935	0.0890479	1.43989	1.80607	0.0678527	0.107529	367.605	0.00222222
905	benson2_LAD.txt	3450.48	3438.46	3439.77	2.10286	0.00360367	1.96678	2.23616	0.00268897	0.00468357	379.25	0.00222222	1.77684	0.0127691	-3.83863e-05	1.58893	1.99929	0.00824537	0.0174205	-5.92541e-05	-2.06475e-05	416.728	0.00222222	1.73827	0.0820639	1.55633	1.92009	0.0618921	0.101854	302.992	0.00222222
906	benson2_midpoint.txt	3471.78	3461.02	3463.11	2.18583	0.0033471	2.06588	2.308	0.00243874	0.00424596	414.88	0.00222222	1.90934	0.0115716	-3.48342e-05	1.73327	2.09338	0.00733668	0.0149923	-5.09665e-05	-1.94119e-05	371.492	0.00222222	1.85602	0.0755818	1.70207	2.0021	0.058289	0.0929661	341.056	0.00222222
907	lloyd_FAD.txt	2408.05	2397.09	2397.62	2.15959	0.00454105	2.00289	2.27416	0.00361034	0.00565593	450	0.00222222	1.83618	0.0133732	-3.82666e-05	1.61973	2.053	0.00918037	0.0179568	-5.56767e-05	-2.02766e-05	309.968	0.00222222	1.71517	0.0989501	1.50061	1.8988	0.0801053	0.11785	450	0.00222222
908	lloyd_LAD.txt	2396.71	2386.81	2388.36	2.17698	0.00428151	2.04514	2.33513	0.00317559	0.00528571	450	0.00222222	1.87625	0.0126917	-3.63029e-05	1.67438	2.05915	0.0084729	0.0177408	-5.44039e-05	-1.66807e-05	450	0.00222222	1.76799	0.0928671	1.59072	1.97675	0.0726641	0.113453	450	0.00222222
909	lloyd_midpoint.txt	2402.49	2391.67	2393.63	2.24536	0.00388426	2.11609	2.35661	0.00299529	0.00479814	450	0.00222222	2.01946	0.0109599	-3.15761e-05	1.85845	2.18951	0.00737499	0.0151204	-4.8153e-05	-1.40394e-05	320.954	0.00222222	1.90433	0.0822631	1.73405	2.0721	0.0644945	0.100426	367.872	0.00222222

## Sheet: Table S2
tree.ID	tree	null_DIC	slow_DIC	asym_DIC	null_post_mean	null_lower95_CI	null_upper95_CI	null_ess	null_pMCMC	slow_post_mean	slow_post_mean_2	slow_lower95_CI	slow_upper95_CI	slow_lower95_CI_2	slow_upper95_CI_2	slow_ess	slow_pMCMC	asym_post_mean_sqrt	asym_lower95_CI_sqrt	asym_upper95_CI_sqrt	asym_ess	asym_pMCMC
1	Arbour.phy.nex	304.016	286.048	285.49	0.0141782	0.00852891	0.0205189	450	0.00222222	0.0449537	-0.000187	0.0378152	0.0517413	-0.000236	-0.000137	450	0.00222222	0.247803	0.214671	0.27554	541.869	0.00222222
2	Arbour.phy.nex	305.696	286.811	286.898	0.0139102	0.00809542	0.019852	533.039	0.00222222	0.0438606	-0.000179	0.0376725	0.0514699	-0.000237	-0.000137	224.93	0.00222222	0.246358	0.207809	0.273543	450	0.00222222
3	Arbour.phy.nex	305.068	286.919	288.187	0.0127746	0.0073196	0.0184421	450	0.00222222	0.0443242	-0.000186	0.0363878	0.0522387	-0.000239	-0.000125	450	0.00222222	0.242217	0.207613	0.274445	450	0.00222222
4	Arbour.phy.nex	303.791	284.741	285.6	0.0134682	0.00779984	0.019444	450	0.00222222	0.042533	-0.000168	0.0346096	0.0502761	-0.000217	-0.000115	450	0.00222222	0.243836	0.211074	0.268914	541.126	0.00222222
5	Arbour.phy.nex	302.441	285.276	285.096	0.0134339	0.0065867	0.0191008	360.207	0.00222222	0.0411851	-0.000159	0.0334127	0.0490997	-0.000201	-0.000102	582.893	0.00222222	0.241691	0.202571	0.272091	536.278	0.00222222
6	Arbour.phy.nex	305.96	284.831	286.24	0.0137976	0.00739326	0.0192907	450	0.00222222	0.0448382	-0.000187	0.0372621	0.0519038	-0.000237	-0.000135	450	0.00222222	0.247966	0.214955	0.277143	450	0.00222222
7	Arbour.phy.nex	302.518	284.42	284.593	0.0143801	0.00866456	0.019333	390.551	0.00222222	0.0424151	-0.000167	0.0340578	0.0497264	-0.000227	-0.000119	450	0.00222222	0.243654	0.208069	0.270622	450	0.00222222
8	Arbour.phy.nex	303.982	285.546	284.647	0.014565	0.00814478	0.0194221	450	0.00222222	0.0424839	-0.000166	0.0354582	0.049511	-0.000219	-0.000122	450	0.00222222	0.246444	0.218298	0.280131	450	0.00222222
9	Arbour.phy.nex	302.805	283.735	283.802	0.0138465	0.00772367	0.0188297	704.005	0.00222222	0.0415231	-0.00016	0.0345896	0.0491353	-0.000209	-0.00011	450	0.00222222	0.241492	0.209644	0.273371	450	0.00222222
10	Arbour.phy.nex	303.267	285.404	284.963	0.0142175	0.00853583	0.0207986	450	0.00222222	0.0424903	-0.000169	0.0348392	0.0504339	-0.000223	-0.000115	450	0.00222222	0.24579	0.211594	0.273944	450	0.00222222
11	Arbour.phy.nex	304.906	286.324	286.965	0.0129777	0.00688013	0.0184344	450	0.00222222	0.0430797	-0.000175	0.0350093	0.0506602	-0.000225	-0.000125	369.201	0.00222222	0.240514	0.193817	0.272038	450	0.00222222
12	Arbour.phy.nex	303.973	285.127	285.994	0.0137478	0.00774736	0.0195176	450	0.00444444	0.0432431	-0.000175	0.0362683	0.0509351	-0.000229	-0.000128	450	0.00222222	0.242576	0.205279	0.277342	450	0.00222222
13	Arbour.phy.nex	301.807	283.82	283.87	0.0141934	0.00769764	0.019793	450	0.00222222	0.0417897	-0.000164	0.0341886	0.0485918	-0.000212	-0.000118	612.202	0.00222222	0.24441	0.217047	0.271376	450	0.00222222
14	Arbour.phy.nex	304.101	284.925	285.826	0.0128128	0.00663533	0.0181442	450	0.00222222	0.0424039	-0.000169	0.0356262	0.0492527	-0.000216	-0.000119	450	0.00222222	0.241788	0.208012	0.272264	450	0.00222222
15	Arbour.phy.nex	304.343	285.628	285.325	0.0142772	0.00841289	0.0195982	361.459	0.00222222	0.0430514	-0.000174	0.0358643	0.0497569	-0.000214	-0.000123	450	0.00222222	0.244469	0.207492	0.272819	450	0.00222222
16	Arbour.phy.nex	302.202	283.989	284.111	0.0141821	0.00901077	0.0190907	450	0.00222222	0.041842	-0.000162	0.0353573	0.0496968	-0.000206	-0.000104	1120.2	0.00222222	0.242672	0.208969	0.267827	450	0.00222222
17	Arbour.phy.nex	304.1	285.551	285.919	0.013825	0.00865304	0.0197532	450	0.00222222	0.0420512	-0.000167	0.0337767	0.0496491	-0.000218	-0.000112	450	0.00222222	0.241783	0.20318	0.270262	450	0.00222222
18	Arbour.phy.nex	304.198	284.925	285.426	0.014082	0.0082237	0.0196789	450	0.00222222	0.0443849	-0.000183	0.0357469	0.050711	-0.000234	-0.000132	513.418	0.00222222	0.247341	0.213626	0.276707	450	0.00222222
19	Arbour.phy.nex	303.06	286.288	285.095	0.0139133	0.00861049	0.019906	450	0.00222222	0.0427246	-0.000172	0.0360887	0.0494099	-0.000224	-0.000127	450	0.00222222	0.244052	0.211336	0.275351	450	0.00222222
20	Arbour.phy.nex	305.832	287.694	288.995	0.0130481	0.00749011	0.0189197	450	0.00222222	0.0433706	-0.000177	0.0360383	0.0511922	-0.000231	-0.000128	520.261	0.00222222	0.243333	0.206008	0.272759	450	0.00222222
21	Arbour.phy.nex	302.59	284.526	284.157	0.0142093	0.00863279	0.0197428	450	0.00222222	0.0414837	-0.000161	0.0347115	0.0489849	-0.000211	-0.000109	390.905	0.00222222	0.243595	0.216539	0.272136	380.877	0.00222222
22	Arbour.phy.nex	306.562	287.582	288.376	0.0132479	0.00689891	0.0187352	450	0.00222222	0.0444744	-0.000187	0.0367647	0.051383	-0.000241	-0.000137	450	0.00222222	0.245832	0.209499	0.276964	450	0.00222222
23	Arbour.phy.nex	303.991	284.095	285.436	0.01395	0.00815446	0.0199063	450	0.00222222	0.0439196	-0.000179	0.0380187	0.0517576	-0.00023	-0.000134	337.817	0.00222222	0.2493	0.218128	0.276154	353.289	0.00222222
24	Arbour.phy.nex	305.111	286.617	288.018	0.0131384	0.00786359	0.0194876	450	0.00222222	0.0446599	-0.000187	0.0383216	0.0531437	-0.000242	-0.000139	450	0.00222222	0.245823	0.208595	0.284608	365.642	0.00222222
25	Arbour.phy.nex	304.006	285.203	286.479	0.0132349	0.00754956	0.0190659	450	0.00222222	0.0442703	-0.000183	0.0372396	0.051153	-0.000227	-0.000134	450	0.00222222	0.245543	0.206702	0.275021	450	0.00222222
26	Arbour.phy.nex	303.071	284.102	284.335	0.0143226	0.00877138	0.0194368	450	0.00222222	0.0429651	-0.000171	0.0345054	0.0494665	-0.000218	-0.000112	534.272	0.00222222	0.244716	0.210295	0.273719	450	0.00222222
27	Arbour.phy.nex	305.201	285.083	285.614	0.0137462	0.00807591	0.019011	450	0.00222222	0.0449697	-0.000187	0.0387485	0.0524142	-0.000245	-0.000148	450	0.00222222	0.248974	0.219881	0.279594	450	0.00222222
28	Arbour.phy.nex	301.706	284.502	284.803	0.0137983	0.00811532	0.0192493	450	0.00222222	0.0432931	-0.000176	0.035572	0.0508487	-0.00023	-0.000123	450	0.00222222	0.246216	0.215846	0.279636	450	0.00222222
29	Arbour.phy.nex	305.476	285.835	287.417	0.012821	0.00633991	0.0176611	450	0.00222222	0.0428466	-0.000171	0.0352911	0.0497644	-0.000216	-0.000118	349.851	0.00222222	0.241763	0.207811	0.268096	450	0.00222222
30	Arbour.phy.nex	302.876	284.671	284.175	0.0148939	0.00844236	0.0200345	450	0.00222222	0.0435872	-0.000176	0.0360031	0.0506013	-0.000226	-0.000123	450	0.00222222	0.248127	0.214373	0.279221	450	0.00222222
31	Arbour.phy.nex	305.576	285.403	286.414	0.0137825	0.0082687	0.0191234	436.455	0.00222222	0.043251	-0.000173	0.0365809	0.0504312	-0.000223	-0.000125	450	0.00222222	0.244392	0.208207	0.272705	450	0.00222222
32	Arbour.phy.nex	305.318	286.163	287.451	0.0132107	0.00766497	0.0181981	450	0.00222222	0.0437835	-0.00018	0.0352894	0.0515608	-0.000225	-0.000117	450	0.00222222	0.241227	0.202522	0.266278	450	0.00222222
33	Arbour.phy.nex	305.111	285.685	286.099	0.0139727	0.00791946	0.0193997	385.35	0.00222222	0.0427501	-0.00017	0.0356115	0.0502839	-0.000221	-0.000115	468.836	0.00222222	0.243482	0.211982	0.279969	355.338	0.00222222
34	Arbour.phy.nex	304.374	284.849	285.674	0.0138712	0.00795404	0.0190128	450	0.00222222	0.0434265	-0.000176	0.0362294	0.0501227	-0.000225	-0.000126	450	0.00222222	0.243713	0.207188	0.275679	707.847	0.00222222
35	Arbour.phy.nex	304.211	284.368	286.042	0.0131727	0.00764919	0.0189172	389.135	0.00222222	0.043185	-0.000173	0.037043	0.0502883	-0.000217	-0.000125	459.583	0.00222222	0.244075	0.206298	0.270504	450	0.00222222
36	Arbour.phy.nex	304.253	285.025	285.758	0.0132387	0.00763843	0.0188717	450	0.00222222	0.0439697	-0.00018	0.0373102	0.0531994	-0.000242	-0.000133	607.618	0.00222222	0.246162	0.212458	0.276627	450	0.00222222
37	Arbour.phy.nex	305.745	288.509	289.754	0.0126458	0.00662115	0.0177198	450	0.00222222	0.0452576	-0.000194	0.0376394	0.0518555	-0.000244	-0.000146	560.873	0.00222222	0.245326	0.209491	0.277421	450	0.00222222
38	Arbour.phy.nex	302.681	285.512	285.286	0.0142995	0.00859976	0.0195787	380.106	0.00222222	0.0429912	-0.000174	0.0348954	0.0519195	-0.000232	-0.000109	429.819	0.00222222	0.243201	0.207582	0.270633	450	0.00222222
39	Arbour.phy.nex	303.716	284.935	285.309	0.0141719	0.00763356	0.0197339	450	0.00222222	0.0429801	-0.000171	0.0353165	0.0509356	-0.000235	-0.000122	590.552	0.00222222	0.245939	0.211308	0.272204	450	0.00222222
40	Arbour.phy.nex	303.954	284.295	285.452	0.0128779	0.00670497	0.0176954	450	0.00222222	0.0431455	-0.000175	0.0365162	0.0505348	-0.000217	-0.000122	450	0.00222222	0.24187	0.199161	0.273113	450	0.00222222
41	Arbour.phy.nex	304.722	286.253	287.592	0.0130261	0.00767993	0.0189168	450	0.00222222	0.0446372	-0.000186	0.0380166	0.0519018	-0.000235	-0.000138	450	0.00222222	0.24603	0.207071	0.273735	450	0.00222222
42	Arbour.phy.nex	300.224	283.488	283.912	0.0139642	0.00906439	0.0201381	450	0.00222222	0.0412515	-0.000158	0.0330642	0.0498593	-0.000206	-0.000103	450	0.00222222	0.240519	0.206988	0.273737	450	0.00222222
43	Arbour.phy.nex	303.718	284.878	285.934	0.0136432	0.00836696	0.0195449	450	0.00222222	0.0452546	-0.00019	0.0374793	0.0525544	-0.000251	-0.000138	450	0.00222222	0.247484	0.209295	0.277522	524.463	0.00222222
44	Arbour.phy.nex	302.332	284.198	283.918	0.0144881	0.00842583	0.0189858	353.195	0.00222222	0.0422643	-0.000166	0.034676	0.0503807	-0.00022	-0.000118	450	0.00222222	0.243831	0.213921	0.27464	450	0.00222222
45	Arbour.phy.nex	302.574	283.239	284.559	0.0135274	0.00796951	0.0191926	450	0.00222222	0.0431552	-0.000172	0.0356809	0.0496475	-0.000219	-0.000121	450	0.00222222	0.24362	0.215019	0.275824	450	0.00222222
46	Arbour.phy.nex	305.75	286.753	287.168	0.0137064	0.00796945	0.0193046	450	0.00222222	0.0435486	-0.000177	0.0350671	0.0512375	-0.000231	-0.000123	181.615	0.00222222	0.244576	0.210148	0.27704	450	0.00222222
47	Arbour.phy.nex	303.884	284.345	284.82	0.0139167	0.0084412	0.0188682	366.496	0.00222222	0.0423868	-0.000167	0.0346682	0.0499196	-0.000211	-0.000111	450	0.00222222	0.244148	0.215059	0.275527	450	0.00222222
48	Arbour.phy.nex	301.786	284.134	284.051	0.0144806	0.00961961	0.0202558	450	0.00222222	0.042019	-0.000164	0.0347114	0.0494674	-0.000214	-0.000117	450	0.00222222	0.242039	0.203856	0.276555	450	0.00222222
49	Arbour.phy.nex	303.932	284.867	285.748	0.013817	0.00713391	0.0189063	515.413	0.00222222	0.0429808	-0.000173	0.0359696	0.0511541	-0.000217	-0.000121	450	0.00222222	0.241442	0.20699	0.273296	526.523	0.00222222
50	Arbour.phy.nex	304.531	285.628	285.374	0.0142926	0.00876989	0.0195726	450	0.00222222	0.042663	-0.00017	0.033846	0.0498378	-0.000226	-0.000122	450	0.00222222	0.244731	0.207365	0.271348	450	0.00222222
51	Arbour.phy.nex	304.201	283.865	284.804	0.0143353	0.00797689	0.0201309	450	0.00222222	0.0453306	-0.00019	0.0366594	0.0518571	-0.000244	-0.000135	450	0.00222222	0.247438	0.20376	0.274473	545.199	0.00222222
52	Arbour.phy.nex	304.619	285.947	287.797	0.0126172	0.00666769	0.0183039	450	0.00888889	0.0442994	-0.000184	0.0361032	0.0518788	-0.000237	-0.000133	450	0.00222222	0.242107	0.204602	0.27522	450	0.00222222
53	Arbour.phy.nex	304.638	285.555	287.08	0.0132543	0.00769231	0.018401	450	0.00222222	0.0434116	-0.000176	0.0371983	0.049767	-0.000226	-0.000134	450	0.00222222	0.245024	0.211837	0.280918	450	0.00222222
54	Arbour.phy.nex	303.377	285.955	286.655	0.0128146	0.00562995	0.0181941	450	0.00222222	0.042607	-0.00017	0.0353287	0.0500453	-0.000218	-0.000121	450	0.00222222	0.238974	0.202662	0.274439	450	0.00222222
55	Arbour.phy.nex	304.073	285.382	286.06	0.0135652	0.00790806	0.0195292	450	0.00222222	0.043045	-0.000174	0.0353781	0.0500054	-0.000228	-0.000128	450	0.00222222	0.243286	0.203592	0.273771	450	0.00222222
56	Arbour.phy.nex	303.137	283.94	285.178	0.0130864	0.00661206	0.0182076	450	0.00444444	0.0432476	-0.000174	0.0348	0.0490855	-0.000222	-0.000123	450	0.00222222	0.242745	0.212833	0.271044	380.141	0.00222222
57	Arbour.phy.nex	302.822	285.691	287.468	0.0125433	0.00677686	0.0175904	252.728	0.00222222	0.0432072	-0.000176	0.0361739	0.0504206	-0.000227	-0.000124	450	0.00222222	0.237447	0.195677	0.268459	450	0.00222222
58	Arbour.phy.nex	308.392	289.888	290.886	0.0127264	0.00625275	0.0195209	376.24	0.00222222	0.0458461	-0.000199	0.0387867	0.0534812	-0.000249	-0.000147	450	0.00222222	0.248978	0.216454	0.280253	450	0.00222222
59	Arbour.phy.nex	304.947	286.453	287.836	0.0130027	0.00764389	0.0186285	450	0.00222222	0.0432669	-0.000175	0.0354591	0.0497624	-0.000217	-0.00012	450	0.00222222	0.24109	0.204491	0.274503	450	0.00222222
60	Arbour.phy.nex	303.288	284.319	284.644	0.0139798	0.00834158	0.0200209	450	0.00222222	0.0444892	-0.000184	0.0374517	0.0515677	-0.000235	-0.000134	450	0.00222222	0.248022	0.217817	0.277014	450	0.00222222
61	Arbour.phy.nex	304.813	286.027	288.145	0.0125197	0.00560133	0.0179018	450	0.00222222	0.0445761	-0.000187	0.0363844	0.0509075	-0.000244	-0.00014	450	0.00222222	0.243628	0.20526	0.272357	628	0.00222222
62	Arbour.phy.nex	300.68	282.848	283.237	0.0140661	0.00864083	0.0190469	450	0.00222222	0.0417491	-0.000161	0.0348275	0.0481187	-0.000216	-0.00012	450	0.00222222	0.24478	0.213701	0.276911	300.034	0.00222222
63	Arbour.phy.nex	306.166	286.408	287.646	0.0143404	0.00861471	0.0201162	450	0.00222222	0.045993	-0.000197	0.0378506	0.0532437	-0.000252	-0.00014	450	0.00222222	0.249368	0.208892	0.282637	450	0.00222222
64	Arbour.phy.nex	306.194	287.671	289.164	0.0124345	0.00630368	0.0183528	450	0.00222222	0.0432659	-0.000176	0.0348916	0.0508291	-0.000222	-0.000117	556.705	0.00222222	0.240279	0.206583	0.275218	450	0.00222222
65	Arbour.phy.nex	302.307	283.305	283.474	0.0147829	0.00874797	0.0201543	450	0.00222222	0.0417585	-0.000161	0.0339404	0.0491395	-0.000209	-0.000115	450	0.00222222	0.243624	0.205514	0.269943	450	0.00222222
66	Arbour.phy.nex	307.067	287.368	288.116	0.0133644	0.00714638	0.0192829	354.008	0.00222222	0.0443973	-0.000184	0.0375021	0.0510111	-0.000236	-0.000133	450	0.00222222	0.24815	0.214097	0.274786	450	0.00222222
67	Arbour.phy.nex	301.434	283.589	283.197	0.0145388	0.00885734	0.0201447	450	0.00222222	0.0427076	-0.000169	0.0345693	0.0491084	-0.000217	-0.000118	378.571	0.00222222	0.245162	0.205778	0.276446	450	0.00222222
68	Arbour.phy.nex	302.694	284.521	285.499	0.0135009	0.00742232	0.0186138	450	0.00222222	0.0436979	-0.000178	0.0355571	0.0504738	-0.000223	-0.000123	450	0.00222222	0.245676	0.214251	0.276005	450	0.00222222
69	Arbour.phy.nex	304.172	285.083	286.848	0.01283	0.00577882	0.0185427	450	0.00222222	0.0427487	-0.00017	0.0346026	0.0496022	-0.000216	-0.00012	450	0.00222222	0.242356	0.20817	0.27569	450	0.00222222
70	Arbour.phy.nex	306.024	287.904	288.09	0.0131509	0.0066556	0.0187624	450	0.00222222	0.0446848	-0.000188	0.0371886	0.0522731	-0.000239	-0.000135	450	0.00222222	0.247294	0.21291	0.278744	450	0.00222222
71	Arbour.phy.nex	301.426	283.973	282.89	0.0145455	0.00861858	0.0201923	450	0.00222222	0.0406555	-0.000154	0.0330017	0.050067	-0.000208	-9.88e-05	314.904	0.00222222	0.242972	0.211589	0.273749	450	0.00222222
72	Arbour.phy.nex	300.059	282.975	282.259	0.0144179	0.00897944	0.0201412	450	0.00222222	0.0415158	-0.00016	0.0335381	0.0485697	-0.000217	-0.00011	450	0.00222222	0.244147	0.206022	0.273848	450	0.00222222
73	Arbour.phy.nex	301.237	283.613	283.721	0.0140951	0.00866628	0.0198232	450	0.00222222	0.0423296	-0.000167	0.0352689	0.0507517	-0.000224	-0.000116	450	0.00222222	0.243822	0.207934	0.271073	450	0.00222222
74	Arbour.phy.nex	305.486	286.788	286.738	0.0139826	0.0076287	0.0201709	450	0.00222222	0.0456942	-0.000196	0.0381601	0.0533559	-0.000262	-0.000147	450	0.00222222	0.249504	0.21841	0.282871	450	0.00222222
75	Arbour.phy.nex	305.601	287.096	287.201	0.0132468	0.00767716	0.0195511	285.999	0.00222222	0.0420676	-0.000165	0.0345017	0.0496026	-0.000217	-0.00011	450	0.00222222	0.24088	0.206235	0.266475	450	0.00222222
76	Arbour.phy.nex	305.687	286.173	287.769	0.013737	0.00753801	0.0194991	450	0.00222222	0.0457753	-0.000195	0.0373003	0.0524981	-0.000247	-0.00014	450	0.00222222	0.247851	0.208339	0.2794	450	0.00222222
77	Arbour.phy.nex	303.467	285.075	284.476	0.0142146	0.00805397	0.0197127	254.725	0.00222222	0.0422064	-0.000165	0.03519	0.0493893	-0.000222	-0.000119	391.639	0.00222222	0.243495	0.213057	0.275433	572.515	0.00222222
78	Arbour.phy.nex	302.629	284.744	283.85	0.0140833	0.0083751	0.0196649	450	0.00222222	0.041398	-0.00016	0.0344981	0.0498858	-0.000213	-0.000114	450	0.00222222	0.239952	0.206087	0.267192	450	0.00222222
79	Arbour.phy.nex	303.477	285.181	285.471	0.0132963	0.00733317	0.0194104	450	0.00222222	0.0443007	-0.000184	0.0375184	0.0517736	-0.000232	-0.000135	450	0.00222222	0.24624	0.211334	0.273242	450	0.00222222
80	Arbour.phy.nex	303.584	285.524	286.542	0.0128842	0.00685676	0.0177252	450	0.00222222	0.0423474	-0.00017	0.0342082	0.050215	-0.000217	-0.000115	450	0.00222222	0.238968	0.200571	0.270138	450	0.00222222
81	Arbour.phy.nex	305.018	286.832	288.245	0.0125534	0.00592497	0.0178254	590.689	0.00222222	0.0426575	-0.000172	0.0337083	0.0500269	-0.000217	-0.000118	880.996	0.00222222	0.240665	0.208034	0.268881	529.204	0.00222222
82	Arbour.phy.nex	301.747	283.556	282.339	0.0151275	0.0101953	0.0208532	450	0.00222222	0.041415	-0.000159	0.0339811	0.0493582	-0.000207	-0.000103	450	0.00222222	0.244496	0.214633	0.276975	563.06	0.00222222
83	Arbour.phy.nex	303.668	285.727	285.824	0.0141459	0.00813872	0.0197241	450	0.00222222	0.0432614	-0.000175	0.0354843	0.0508005	-0.000233	-0.000126	521.813	0.00222222	0.246429	0.211475	0.27306	450	0.00222222
84	Arbour.phy.nex	304.353	284.655	286.504	0.0130973	0.00777321	0.0182574	450	0.00222222	0.0436019	-0.000178	0.0358426	0.0512471	-0.000237	-0.000128	450	0.00222222	0.241728	0.20342	0.272021	299.496	0.00222222
85	Arbour.phy.nex	307.862	288.429	290.162	0.0125795	0.00639673	0.018132	369.946	0.00444444	0.0463696	-0.000203	0.0394125	0.053286	-0.000257	-0.000153	450	0.00222222	0.248142	0.209423	0.28138	450	0.00222222
86	Arbour.phy.nex	302.822	285.335	285.717	0.0133838	0.00775639	0.019135	450	0.00222222	0.043154	-0.000174	0.0361095	0.0516635	-0.00023	-0.000127	450	0.00222222	0.243095	0.206972	0.274935	578.879	0.00222222
87	Arbour.phy.nex	303.596	285.357	285.536	0.0139787	0.00882285	0.0194335	450	0.00222222	0.0415645	-0.00016	0.0344947	0.0492881	-0.000207	-0.000106	450	0.00222222	0.241836	0.20808	0.273803	450	0.00222222
88	Arbour.phy.nex	303.269	284.747	285.595	0.0135959	0.0080177	0.0196778	220.715	0.00222222	0.0428122	-0.000171	0.0358636	0.0503426	-0.000223	-0.000117	450	0.00222222	0.24284	0.203043	0.277946	450	0.00222222
89	Arbour.phy.nex	305.363	284.91	286.487	0.0127854	0.00677045	0.0181383	450	0.00222222	0.0433263	-0.000176	0.036643	0.0505729	-0.000226	-0.000131	450	0.00222222	0.243039	0.208208	0.271727	450	0.00222222
90	Arbour.phy.nex	305.285	285.681	286.583	0.0131883	0.00732678	0.0198821	450	0.00222222	0.0460567	-0.000198	0.0396673	0.0543698	-0.000252	-0.000152	450	0.00222222	0.247945	0.212999	0.275136	450	0.00222222
91	Arbour.phy.nex	307.127	288.448	289.42	0.0131527	0.00757061	0.019433	450	0.00222222	0.0443912	-0.000188	0.0369649	0.0519461	-0.000242	-0.000136	550.009	0.00222222	0.244822	0.214163	0.278256	624.021	0.00222222
92	Arbour.phy.nex	303.136	285.066	286.081	0.0131589	0.00762763	0.0189677	385.397	0.00222222	0.0431745	-0.000175	0.0347366	0.051162	-0.000225	-0.000119	450	0.00222222	0.24144	0.202479	0.27268	450	0.00222222
93	Arbour.phy.nex	301.157	283.017	282.676	0.0144283	0.00777366	0.0188372	450	0.00222222	0.0416768	-0.000161	0.0339612	0.0497447	-0.000213	-0.000112	807.648	0.00222222	0.243055	0.209284	0.275639	536.609	0.00222222
94	Arbour.phy.nex	302.584	283.631	284.55	0.013285	0.0077685	0.0188786	450	0.00222222	0.0425535	-0.000169	0.0342364	0.0486433	-0.000216	-0.00012	450	0.00222222	0.242446	0.209094	0.274709	450	0.00222222
95	Arbour.phy.nex	304.327	285.98	286.056	0.0139247	0.00757964	0.0199177	558.459	0.00222222	0.0435681	-0.000177	0.0341941	0.0501059	-0.000232	-0.000125	450	0.00222222	0.245419	0.204806	0.273042	557.291	0.00222222
96	Arbour.phy.nex	302.975	285.851	285.278	0.013936	0.00853068	0.0205085	450	0.00222222	0.0421455	-0.000166	0.0340084	0.0502235	-0.000224	-0.000114	450	0.00222222	0.243934	0.212708	0.27438	450	0.00222222
97	Arbour.phy.nex	302.672	284.103	283.928	0.0148514	0.00932679	0.0215426	450	0.00222222	0.0441662	-0.00018	0.0367217	0.0505202	-0.000238	-0.000133	450	0.00222222	0.248821	0.218419	0.283906	450	0.00222222
98	Arbour.phy.nex	301.284	282.952	283.232	0.0141871	0.00905114	0.0196241	450	0.00222222	0.0422668	-0.000165	0.0350109	0.0502726	-0.000215	-0.000115	404.927	0.00222222	0.243587	0.207633	0.271757	450	0.00222222
99	Arbour.phy.nex	303.461	286.293	285.68	0.0142092	0.00764522	0.0198147	390.281	0.00222222	0.0440665	-0.000182	0.0363337	0.0524124	-0.000233	-0.000126	450	0.00222222	0.248211	0.208497	0.27985	450	0.00222222
100	Arbour.phy.nex	302.193	284.593	284.64	0.0142581	0.0082677	0.0204523	450	0.00222222	0.0432368	-0.000175	0.0364277	0.0517886	-0.000232	-0.000123	450	0.00222222	0.243023	0.204811	0.279809	256.99	0.00222222
101	Carballido.phy.nex	506.132	457.548	490.471	0.00444693	0.00105874	0.00804007	450	0.0133333	0.0499992	-0.000215	0.04665	0.0531492	-0.000236	-0.000193	450	0.00222222	0.178196	0.131476	0.214885	450	0.00222222
102	Carballido.phy.nex	496.667	451.682	482.57	0.00388713	0.000436	0.00752702	450	0.0488889	0.05143	-0.000227	0.0486434	0.0546494	-0.000247	-0.000208	450	0.00222222	0.169036	0.116153	0.209143	450	0.00222222
103	Carballido.phy.nex	500.79	458.842	488.688	0.00384741	-5.51e-05	0.0073109	450	0.0444444	0.0517378	-0.00023	0.048769	0.0546985	-0.000252	-0.000211	521.323	0.00222222	0.16272	0.105314	0.205709	450	0.00222222
104	Carballido.phy.nex	510.77	449.674	492.967	0.00442752	0.000693	0.00780289	369.375	0.0177778	0.0503599	-0.000218	0.0470499	0.0530119	-0.000236	-0.000195	450	0.00222222	0.16914	0.132743	0.215131	545.077	0.00222222
105	Carballido.phy.nex	495.086	447.641	480.876	0.00411406	0.000426	0.00714896	450	0.0266667	0.04929	-0.00021	0.0461879	0.0528567	-0.000229	-0.000189	450	0.00222222	0.169996	0.128647	0.21137	751.173	0.00222222
106	Carballido.phy.nex	504.836	462.966	491.763	0.00402528	0.000498	0.00816401	450	0.0577778	0.0533345	-0.000244	0.0496921	0.0571937	-0.000267	-0.000221	450	0.00222222	0.171329	0.122041	0.216631	450	0.00222222
107	Carballido.phy.nex	499.169	460.765	487.626	0.00363969	-0.000165	0.00698287	450	0.0622222	0.0537785	-0.000248	0.0496782	0.0572176	-0.000274	-0.000226	450	0.00222222	0.161833	0.107693	0.206183	389.37	0.00222222
108	Carballido.phy.nex	511.509	464.048	494.47	0.00455092	0.000591	0.00830804	450	0.0266667	0.0528461	-0.000239	0.0491375	0.056003	-0.000261	-0.000218	563.187	0.00222222	0.17971	0.137425	0.216834	516.361	0.00222222
109	Carballido.phy.nex	503.387	459.472	488.868	0.0043972	0.0012001	0.00777571	772.777	0.00888889	0.0515882	-0.000228	0.0486015	0.0547798	-0.00025	-0.000209	450	0.00222222	0.17267	0.134626	0.223126	464.745	0.00222222
110	Carballido.phy.nex	510.206	443.23	487.887	0.00489336	0.0017099	0.00800611	450	0.00444444	0.0482637	-0.000201	0.0449462	0.0515876	-0.000224	-0.000181	450	0.00222222	0.180839	0.131512	0.215624	450	0.00222222
111	Carballido.phy.nex	509.394	448.321	486.096	0.00536421	0.00202758	0.00945026	392.928	0.0133333	0.0502087	-0.000217	0.0469981	0.0536521	-0.000238	-0.000195	450	0.00222222	0.19253	0.153033	0.22988	540.464	0.00222222
112	Carballido.phy.nex	511.211	453.108	490.135	0.00505919	0.0017456	0.00846801	365.217	0.00444444	0.0491969	-0.000209	0.0458007	0.0517912	-0.000228	-0.00019	450	0.00222222	0.188975	0.142151	0.223872	450	0.00222222
113	Carballido.phy.nex	505.845	459.095	490.76	0.00440538	0.000372	0.00760375	450	0.0311111	0.0510344	-0.000224	0.0481771	0.0541969	-0.000244	-0.000205	450	0.00222222	0.169959	0.130426	0.210694	450	0.00222222
114	Carballido.phy.nex	498.822	460.526	486.241	0.00427222	0.000757	0.00854962	450	0.0266667	0.0530671	-0.000241	0.049543	0.0569241	-0.000267	-0.00022	450	0.00222222	0.172952	0.118884	0.216576	518.711	0.00222222
115	Carballido.phy.nex	504.066	454.09	488.43	0.00458251	0.00110955	0.0084378	450	0.0177778	0.0516636	-0.00023	0.0485093	0.0545912	-0.000249	-0.000206	390.087	0.00222222	0.173827	0.126824	0.216376	450	0.00222222
116	Carballido.phy.nex	510.625	446.601	490.12	0.00494606	0.000835	0.00792212	450	0.0177778	0.0494827	-0.000211	0.0464351	0.0526146	-0.000233	-0.000192	450	0.00222222	0.177737	0.141834	0.214279	470.313	0.00222222
117	Carballido.phy.nex	510.293	450.355	488.718	0.00493808	0.00190273	0.00859212	450	0.00444444	0.0494326	-0.000211	0.0465868	0.0523717	-0.000231	-0.000191	450	0.00222222	0.183733	0.139312	0.218997	450	0.00222222
118	Carballido.phy.nex	506.636	449.787	489.45	0.00467184	0.000688	0.00798134	544.784	0.00888889	0.0498014	-0.000214	0.0466834	0.0532878	-0.000236	-0.000195	450	0.00222222	0.169589	0.131625	0.211929	450	0.00222222
119	Carballido.phy.nex	509.75	448.151	488.707	0.00488156	0.00145593	0.00817302	450	0.0133333	0.0487066	-0.000205	0.0459538	0.0515625	-0.000227	-0.000188	450	0.00222222	0.178544	0.142736	0.214134	581.868	0.00222222
120	Carballido.phy.nex	511.311	458.315	492.436	0.00483369	0.00154413	0.00844616	381.702	0.0133333	0.0527241	-0.000238	0.0495299	0.0563295	-0.00026	-0.000214	450	0.00222222	0.187085	0.145822	0.232796	379.209	0.00222222
121	Carballido.phy.nex	505.555	458.976	488.244	0.00501831	0.00114167	0.0088914	523.197	0.00888889	0.0519539	-0.000232	0.0482787	0.0551421	-0.000254	-0.000209	539.858	0.00222222	0.191289	0.14943	0.236287	450	0.00222222
122	Carballido.phy.nex	500.97	455.809	486.416	0.0041629	0.00095	0.0078828	450	0.0311111	0.0515432	-0.000228	0.0477366	0.0546354	-0.000248	-0.000206	450	0.00222222	0.17447	0.126258	0.212842	269.423	0.00222222
123	Carballido.phy.nex	514.784	470.803	498.553	0.00456675	0.000708	0.00763664	450	0.0266667	0.0531543	-0.000242	0.0497144	0.0568908	-0.000267	-0.000218	450	0.00222222	0.179107	0.131447	0.218696	403.084	0.00222222
124	Carballido.phy.nex	493.573	441.281	478.322	0.00450247	0.00106748	0.00815268	396.029	0.0177778	0.0513038	-0.000226	0.0483222	0.0550582	-0.000248	-0.000201	382.469	0.00222222	0.175706	0.132251	0.220896	450	0.00222222
125	Carballido.phy.nex	503.774	461.911	491.187	0.00389497	0.000232	0.00760646	450	0.0533333	0.0525357	-0.000237	0.0486422	0.0560318	-0.000258	-0.000209	450	0.00222222	0.164676	0.125016	0.211962	450	0.00222222
126	Carballido.phy.nex	511.319	446.513	489.08	0.005107	0.00127646	0.00831803	450	0.00888889	0.0493907	-0.00021	0.0461375	0.0520343	-0.000229	-0.000192	450	0.00222222	0.186815	0.153413	0.229567	341.155	0.00222222
127	Carballido.phy.nex	505.393	462.146	490.864	0.00460427	0.000974	0.00869774	450	0.0222222	0.0545945	-0.000255	0.0504603	0.0576872	-0.000276	-0.000227	450	0.00222222	0.182605	0.141322	0.224323	632.916	0.00222222
128	Carballido.phy.nex	506.896	455.496	489.599	0.00482893	0.00149636	0.00793361	450	0.00444444	0.0514958	-0.000228	0.0486053	0.0548701	-0.000249	-0.000207	634.249	0.00222222	0.180927	0.140045	0.224215	450	0.00222222
129	Carballido.phy.nex	504.373	462.21	490.697	0.00428684	0.00102377	0.00834062	581.033	0.0177778	0.0537192	-0.000247	0.0505396	0.0568099	-0.000267	-0.000223	450	0.00222222	0.179531	0.135473	0.226586	450	0.00222222
130	Carballido.phy.nex	508.717	464.836	494.122	0.00448233	0.000423	0.00781038	450	0.00888889	0.052793	-0.000239	0.0488253	0.0557466	-0.000259	-0.000213	450	0.00222222	0.180175	0.140313	0.223235	450	0.00222222
131	Carballido.phy.nex	509.12	443.798	486.16	0.00526375	0.00203365	0.00902774	450	0.00222222	0.0475135	-0.000196	0.0443064	0.050508	-0.000214	-0.000173	450	0.00222222	0.183497	0.139919	0.215797	450	0.00222222
132	Carballido.phy.nex	494.531	443.437	478.698	0.00426989	0.000761	0.00799225	450	0.00444444	0.049367	-0.00021	0.0458432	0.0523082	-0.000233	-0.00019	566.257	0.00222222	0.171198	0.125314	0.217745	524.938	0.00222222
133	Carballido.phy.nex	510.39	450.288	488.862	0.00509927	0.00132811	0.00825846	661.983	0.00222222	0.0497019	-0.000213	0.047013	0.053069	-0.000234	-0.000196	307.958	0.00222222	0.185312	0.146138	0.228575	541.06	0.00222222
134	Carballido.phy.nex	500.863	447.516	483.868	0.00431426	0.000384	0.00764877	450	0.0177778	0.0507257	-0.000222	0.046666	0.0533802	-0.000241	-0.000197	450	0.00222222	0.174706	0.130354	0.219125	450	0.00222222
135	Carballido.phy.nex	510.574	443.893	487.087	0.00535041	0.00182699	0.00894757	450	0.00222222	0.0493908	-0.00021	0.046386	0.0525031	-0.000232	-0.000193	450	0.00222222	0.182822	0.143564	0.223593	450	0.00222222
136	Carballido.phy.nex	511.822	457.447	492.629	0.00493783	0.00127647	0.00851981	450	0.0133333	0.0515675	-0.000228	0.0476421	0.054488	-0.00025	-0.000206	450	0.00222222	0.183567	0.137737	0.218651	664.321	0.00222222
137	Carballido.phy.nex	495.075	459.73	484.976	0.00379323	3.35e-06	0.00722016	544.579	0.04	0.0537059	-0.000247	0.0497855	0.0573718	-0.000271	-0.000222	367.006	0.00222222	0.164462	0.109312	0.205178	483.25	0.00222222
138	Carballido.phy.nex	512.398	456.766	492.936	0.00513082	0.00119419	0.0088162	450	0.00444444	0.0515004	-0.000228	0.0482295	0.0555056	-0.000251	-0.000203	450	0.00222222	0.185743	0.138032	0.2273	450	0.00222222
139	Carballido.phy.nex	510.45	445.265	487.964	0.00506805	0.001899	0.00852128	354.045	0.0133333	0.0496595	-0.000213	0.0468709	0.0529931	-0.000232	-0.000193	450	0.00222222	0.18599	0.144706	0.224655	450	0.00222222
140	Carballido.phy.nex	503.581	455.453	487.712	0.0045372	0.00105327	0.00883653	552.09	0.0355556	0.0527724	-0.000238	0.0496428	0.0563751	-0.000261	-0.000215	450	0.00222222	0.182633	0.136503	0.223585	366.677	0.00222222
141	Carballido.phy.nex	501.638	456.709	488.331	0.00410259	0.000241	0.00730526	450	0.0177778	0.053174	-0.000242	0.0499629	0.0565751	-0.000266	-0.000218	450	0.00222222	0.176521	0.13037	0.220159	450	0.00222222
142	Carballido.phy.nex	510.594	448.73	489.268	0.00512035	0.00160914	0.00925856	352.296	0.0222222	0.0500611	-0.000216	0.0471758	0.0530216	-0.000235	-0.000194	856.686	0.00222222	0.183915	0.143384	0.223988	450	0.00222222
143	Carballido.phy.nex	513.149	451.982	492.306	0.00503107	0.00110352	0.00845585	450	0.00888889	0.0512291	-0.000225	0.048042	0.0543468	-0.000249	-0.000206	450	0.00222222	0.192831	0.152648	0.230339	619.856	0.00222222
144	Carballido.phy.nex	502.562	457.165	487.257	0.00440536	0.00119856	0.00835966	450	0.0177778	0.052955	-0.000241	0.0493503	0.0559949	-0.000264	-0.00022	450	0.00222222	0.177291	0.135268	0.218804	450	0.00222222
145	Carballido.phy.nex	498.996	457.028	486.833	0.00384211	-0.000133	0.00684852	388.575	0.0444444	0.052238	-0.000234	0.0489179	0.0554995	-0.000255	-0.00021	634.246	0.00222222	0.161824	0.121824	0.210291	450	0.00222222
146	Carballido.phy.nex	503.401	453.592	486.996	0.00453287	0.00068	0.00808609	549.663	0.0177778	0.0524044	-0.000235	0.0488407	0.0550814	-0.000257	-0.000214	450	0.00222222	0.178784	0.132228	0.221983	450	0.00222222
147	Carballido.phy.nex	511.129	465.121	494.31	0.00511222	0.000734	0.00819847	450	0.00222222	0.0528732	-0.00024	0.0496347	0.0564502	-0.000263	-0.000217	450	0.00222222	0.189696	0.148311	0.232759	450	0.00222222
148	Carballido.phy.nex	512.567	455.066	492.515	0.00470599	0.000562	0.0078905	450	0.0266667	0.049797	-0.000213263	0.0471904	0.0528169	-0.000234	-0.000194	560.859	0.00222222	0.180699	0.142302	0.221874	450	0.00222222
149	Carballido.phy.nex	499.196	449.252	483.837	0.00442788	0.000949	0.00811735	450	0.0177778	0.0490887	-0.000208	0.0456244	0.0522476	-0.000232	-0.000189	445.848	0.00222222	0.175883	0.130322	0.211613	291.975	0.00222222
150	Carballido.phy.nex	509.617	444.122	484.485	0.00574994	0.00187907	0.00863476	450	0.00444444	0.0478572	-0.000198	0.0449173	0.0506884	-0.000221	-0.000182	450	0.00222222	0.196367	0.158872	0.236597	450	0.00222222
151	Carballido.phy.nex	511.924	456.636	490.344	0.00524789	0.00110957	0.00824782	450	0.00888889	0.0494069	-0.00021	0.0464782	0.0524698	-0.000228	-0.000189	450	0.00222222	0.189794	0.149231	0.23085	385.027	0.00222222
152	Carballido.phy.nex	500.404	447.452	482.081	0.00500905	0.00165779	0.0085598	450	0.00222222	0.0492515	-0.000209	0.0462243	0.0520122	-0.000227	-0.000188	450	0.00222222	0.183585	0.14498	0.2259	450	0.00222222
153	Carballido.phy.nex	510.809	448.623	490.203	0.0047058	0.000956	0.00784265	389.98	0.00444444	0.0494844	-0.000211	0.0462548	0.0527505	-0.000231	-0.000189	450	0.00222222	0.175171	0.140904	0.216429	579.397	0.00222222
154	Carballido.phy.nex	502.342	464.712	490.714	0.00406364	0.00034	0.00776897	522.287	0.0311111	0.0526479	-0.000238	0.0490251	0.0565647	-0.000265	-0.000215	450	0.00222222	0.176485	0.127067	0.214858	450	0.00222222
155	Carballido.phy.nex	504.3	460.353	489.317	0.00440744	0.000851	0.00779567	450	0.0133333	0.0514061	-0.000227	0.0475516	0.0547379	-0.000247	-0.000202	450	0.00222222	0.176171	0.128521	0.218909	520.998	0.00222222
156	Carballido.phy.nex	503.597	452.94	489.536	0.00403279	0.000313	0.00755918	450	0.0488889	0.0506215	-0.000221	0.0475168	0.0539771	-0.000242	-0.0002	450	0.00222222	0.164232	0.113513	0.207876	450	0.00222222
157	Carballido.phy.nex	505.09	463.158	491.998	0.00437205	0.000455	0.0081206	450	0.0311111	0.0533723	-0.000244	0.0502084	0.0569746	-0.000266	-0.00022	450	0.00222222	0.180788	0.137476	0.22693	450	0.00222222
158	Carballido.phy.nex	513.173	461.86	494.034	0.00499809	0.00186465	0.00854483	450	0.00444444	0.0509322	-0.000224	0.0469692	0.0543338	-0.000243	-0.000199	574.369	0.00222222	0.180516	0.139395	0.223529	450	0.00222222
159	Carballido.phy.nex	503.385	460.755	490.499	0.00410956	0.000347	0.00758854	515.137	0.0177778	0.0533595	-0.000244	0.0493129	0.0564668	-0.000265	-0.000218	450	0.00222222	0.169235	0.123574	0.214389	450	0.00222222
160	Carballido.phy.nex	509.749	443.92	488.489	0.00467906	0.00150477	0.00824656	550.65	0.00444444	0.0478386	-0.000198	0.044577	0.0503223	-0.000216	-0.000177	450	0.00222222	0.173911	0.13703	0.217051	450	0.00222222
161	Carballido.phy.nex	502.563	463.335	490.581	0.00397052	0.00025	0.00787439	573.729	0.0488889	0.0530273	-0.000241	0.0496002	0.056974	-0.000265	-0.000219	450	0.00222222	0.175923	0.122432	0.218315	289.695	0.00222222
162	Carballido.phy.nex	496.631	451.519	483.486	0.00417442	0.00071	0.0082324	450	0.0488889	0.0517251	-0.00023	0.0486147	0.0550451	-0.000252	-0.000208	450	0.00222222	0.167045	0.114158	0.20509	450	0.00222222
163	Carballido.phy.nex	509.436	446.612	487.062	0.00532945	0.00192414	0.00880835	450	0.00444444	0.0495625	-0.000212	0.0465349	0.0526003	-0.000232	-0.000191	450	0.00222222	0.182261	0.139158	0.217672	450	0.00222222
164	Carballido.phy.nex	511.356	448.444	488.915	0.00534271	0.0021202	0.00871427	450	0.00444444	0.0486073	-0.000204	0.0457348	0.0517575	-0.000222	-0.000184	518.763	0.00222222	0.18664	0.146447	0.224217	530.445	0.00222222
165	Carballido.phy.nex	500.914	449.649	484.137	0.00442943	0.000684	0.00736503	450	0.0222222	0.0514242	-0.000227	0.0479591	0.0547263	-0.000247	-0.000203	450	0.00222222	0.179374	0.138066	0.223559	528.198	0.00222222
166	Carballido.phy.nex	501.047	457.468	487.357	0.00452992	0.000905	0.0082396	450	0.0177778	0.0518841	-0.000231	0.0489543	0.0552634	-0.000252	-0.00021	450	0.00222222	0.177853	0.139517	0.226884	358.652	0.00222222
167	Carballido.phy.nex	501.395	450.736	486.242	0.00426851	0.000158	0.00744711	527.263	0.0177778	0.0520199	-0.000232	0.0487928	0.055297	-0.000254	-0.000211	450	0.00222222	0.165469	0.122733	0.208396	450	0.00222222
168	Carballido.phy.nex	508.351	455.549	491.261	0.00462932	0.000804	0.0078494	682.792	0.00888889	0.0522597	-0.000234	0.0483783	0.0552715	-0.000258	-0.000213	450	0.00222222	0.176588	0.129607	0.215113	450	0.00222222
169	Carballido.phy.nex	513.083	455.182	494.842	0.00468991	0.0012894	0.00829413	568.479	0.0133333	0.0512095	-0.000225	0.0482152	0.0548494	-0.000247	-0.000204	450	0.00222222	0.174874	0.129997	0.212644	318.176	0.00222222
170	Carballido.phy.nex	509.259	450.383	488.922	0.00499516	0.00121783	0.00827975	538.507	0.00444444	0.0496949	-0.000213	0.0465865	0.0527102	-0.000232	-0.000191	435.017	0.00222222	0.184007	0.145728	0.22736	533.365	0.00222222
171	Carballido.phy.nex	499.949	449.682	484.142	0.00427427	0.0009	0.00741747	450	0.0133333	0.0496807	-0.000213	0.0466272	0.0524195	-0.000233	-0.000195	450	0.00222222	0.17056	0.127098	0.216825	450	0.00222222
172	Carballido.phy.nex	510.358	467.049	495.457	0.00434495	0.000465	0.00775622	374.167	0.0266667	0.0546598	-0.000255	0.0512027	0.0583652	-0.00028	-0.000233	450	0.00222222	0.175575	0.132531	0.220534	575.221	0.00222222
173	Carballido.phy.nex	495.732	444.894	481.309	0.0045041	0.00119821	0.00755701	450	0.0222222	0.0494069	-0.000211	0.0461169	0.0522832	-0.000232	-0.000191	450	0.00222222	0.171597	0.133176	0.21604	573.614	0.00222222
174	Carballido.phy.nex	512.094	450.073	489.187	0.00535991	0.00180313	0.00837874	450	0.00222222	0.0484603	-0.000203	0.0455642	0.0517454	-0.000222	-0.000181	523.287	0.00222222	0.189564	0.155919	0.231392	450	0.00222222
175	Carballido.phy.nex	499.078	459.062	487.623	0.00376017	0.000586	0.00738667	429.645	0.0311111	0.0516942	-0.00023	0.0485716	0.0551852	-0.000256	-0.00021	383.756	0.00222222	0.16009	0.111743	0.202907	450	0.00222222
176	Carballido.phy.nex	502.62	455.541	488.493	0.00405691	0.000891	0.00785386	450	0.0177778	0.0520776	-0.000233	0.0488279	0.0554067	-0.000258	-0.000215	450	0.00222222	0.166534	0.119953	0.20741	450	0.00222222
177	Carballido.phy.nex	505.952	457.098	490.592	0.00456494	0.0011244	0.00870189	466.465	0.0311111	0.0528884	-0.00024	0.0502645	0.0561296	-0.00026	-0.000218	634.966	0.00222222	0.179087	0.135068	0.226804	450	0.00222222
178	Carballido.phy.nex	492.106	439.417	478.448	0.00418667	0.000808	0.00764342	535.562	0.0355556	0.0500051	-0.000216	0.0466527	0.0528957	-0.000237	-0.000195	450	0.00222222	0.166447	0.123475	0.212281	450	0.00222222
179	Carballido.phy.nex	510.662	448.025	488.661	0.00522299	0.0023806	0.0093207	450	0.00444444	0.0490746	-0.000207	0.0460008	0.0522071	-0.00023	-0.000189	366.737	0.00222222	0.185465	0.141622	0.221526	450	0.00222222
180	Carballido.phy.nex	501.006	456.43	485.362	0.00462757	0.000872	0.00865951	450	0.0266667	0.0512862	-0.000226	0.0472134	0.0546461	-0.00025	-0.000203	670.488	0.00222222	0.186215	0.144024	0.23055	538.846	0.00222222
181	Carballido.phy.nex	512.564	457.033	493.859	0.00492745	0.00147104	0.00832816	450	0.00444444	0.0522022	-0.000233	0.0491883	0.0554893	-0.000254	-0.00021	389.989	0.00222222	0.185653	0.145788	0.227901	450	0.00222222
182	Carballido.phy.nex	502.64	470.868	492.149	0.00378686	0.00023	0.00776015	450	0.04	0.0545392	-0.000255	0.0500445	0.0582812	-0.000277	-0.000226	450	0.00222222	0.169182	0.122496	0.218518	383.51	0.00222222
183	Carballido.phy.nex	497.278	447.61	483.816	0.004066	0.000962	0.00765683	450	0.0177778	0.0497271	-0.000213	0.0462997	0.0530401	-0.000234	-0.000192	450	0.00222222	0.170779	0.119354	0.212146	389.788	0.00222222
184	Carballido.phy.nex	511.524	448.08	490.047	0.0052152	0.00168403	0.00848088	450	0.00444444	0.0494376	-0.000211	0.0459412	0.0522182	-0.000231	-0.000192	450	0.00222222	0.181204	0.140021	0.220265	450	0.00222222
185	Carballido.phy.nex	509.202	462.201	494.124	0.00438859	0.00121721	0.0077306	450	0.0133333	0.0521083	-0.000233	0.0488295	0.0559395	-0.000257	-0.000211	560.974	0.00222222	0.180632	0.137922	0.227563	450	0.00222222
186	Carballido.phy.nex	511.726	447.452	488.912	0.00524732	0.00166582	0.0088691	289.845	0.00888889	0.0500345	-0.000215	0.0472594	0.0533329	-0.000234	-0.000194	450	0.00222222	0.18617	0.146366	0.222125	450	0.00222222
187	Carballido.phy.nex	502.698	446.746	485.226	0.00457338	0.00101298	0.00765801	450	0.00888889	0.0489356	-0.000207	0.045804	0.0521367	-0.000229	-0.000189	353.847	0.00222222	0.17204	0.129228	0.215641	450	0.00222222
188	Carballido.phy.nex	509.795	452.316	491.808	0.00443447	0.000849	0.00810781	390.172	0.0266667	0.0498586	-0.000214	0.0469643	0.0533429	-0.000235	-0.000193	450	0.00222222	0.172995	0.130186	0.212609	450	0.00222222
189	Carballido.phy.nex	497.019	447.287	481.374	0.00434393	0.000659	0.00822795	450	0.0355556	0.0495336	-0.000212	0.046528	0.0529745	-0.000234	-0.000192	450	0.00222222	0.177354	0.132179	0.217316	450	0.00222222
190	Carballido.phy.nex	504.38	473.479	493.822	0.00405036	0.000772	0.0085215	294.848	0.0444444	0.0556417	-0.000264	0.0513744	0.0589159	-0.000291	-0.000241	450	0.00222222	0.170109	0.109292	0.208212	559.487	0.00222222
191	Carballido.phy.nex	510.687	445.873	487.636	0.00540755	0.00161675	0.00861411	450	0.00888889	0.0478411	-0.000198	0.0449414	0.0506836	-0.000215	-0.000178	298.916	0.00222222	0.183312	0.144925	0.21946	450	0.00222222
192	Carballido.phy.nex	515.622	474.616	500.346	0.00441255	0.000615	0.00813158	450	0.0444444	0.054288	-0.000253	0.0503933	0.0577443	-0.000276	-0.000227	450	0.00222222	0.182885	0.137159	0.228061	450	0.00222222
193	Carballido.phy.nex	504.811	467.553	492.94	0.00431151	0.000629	0.00757897	500.54	0.0311111	0.054376	-0.000253	0.0505808	0.0579038	-0.000276	-0.000228	1053.23	0.00222222	0.168734	0.127134	0.217148	450	0.00222222
194	Carballido.phy.nex	505.566	460.352	489.33	0.0043228	0.000103	0.00766602	805.441	0.0311111	0.0526922	-0.000238	0.0491189	0.0562455	-0.000263	-0.000212	450	0.00222222	0.180494	0.136625	0.220195	450	0.00222222
195	Carballido.phy.nex	501.718	457.296	487.25	0.00445432	0.00154243	0.00837863	450	0.0177778	0.0524194	-0.000236	0.049241	0.055909	-0.000256	-0.00021	450	0.00222222	0.171226	0.120824	0.212391	450	0.00222222
196	Carballido.phy.nex	514.466	458.511	495.128	0.00502304	0.00122758	0.00871364	450	0.00222222	0.0516579	-0.000229	0.048573	0.0547941	-0.00025	-0.000209	450	0.00222222	0.188062	0.137936	0.227747	450	0.00222222
197	Carballido.phy.nex	512.858	447.23	489.861	0.0051632	0.00164049	0.00806662	450	0.00444444	0.048627	-0.000204	0.0458214	0.0519825	-0.000224	-0.000181	573.692	0.00222222	0.18175	0.144105	0.221921	450	0.00222222
198	Carballido.phy.nex	494.449	447.13	481.024	0.004317	0.000941	0.0077484	450	0.00888889	0.0504101	-0.000218	0.0476494	0.0537851	-0.000236	-0.000197	450	0.00222222	0.170777	0.126541	0.213409	467.825	0.00222222
199	Carballido.phy.nex	512.637	455.395	491.876	0.00511252	0.00160908	0.00864771	557.845	0.00444444	0.051547	-0.000228	0.0484915	0.0546958	-0.000249	-0.000206	248.268	0.00222222	0.186659	0.144706	0.229161	450	0.00222222
200	Carballido.phy.nex	508.571	460.36	493.374	0.00450346	0.000755	0.00829915	450	0.0133333	0.0522303	-0.000234	0.0487897	0.0548776	-0.000252	-0.000213	450	0.00222222	0.182421	0.132446	0.219857	496.124	0.00222222
201	Cau.phy.nex	801.381	798.036	787.174	0.00842436	0.00388607	0.0123338	665.819	0.00222222	0.0550723	-0.000343	0.04641	0.0643508	-0.000405	-0.000278	450	0.00222222	0.206071	0.165387	0.240798	377.163	0.00222222
202	Cau.phy.nex	802.553	802.589	790.83	0.00788966	0.00395027	0.0117166	450	0.00222222	0.0511258	-0.000318	0.0415699	0.0609615	-0.000389	-0.000252	450	0.00222222	0.197858	0.160046	0.237213	450	0.00222222
203	Cau.phy.nex	802.938	803.553	792.702	0.00741384	0.0034588	0.0114254	450	0.00222222	0.0494538	-0.000315	0.0378847	0.0594946	-0.00038	-0.000223	450	0.00222222	0.193612	0.151396	0.231735	591.73	0.00222222
204	Cau.phy.nex	803.286	802.342	791.369	0.0078277	0.00398185	0.0123734	673.385	0.00222222	0.0537319	-0.000338	0.0434167	0.062837	-0.000403	-0.000268	450	0.00222222	0.197919	0.162246	0.235684	450	0.00222222
205	Cau.phy.nex	807.188	805.202	795.613	0.00792961	0.00350996	0.0116426	450	0.00444444	0.0501253	-0.000316	0.0403157	0.0600023	-0.000394	-0.000252	371.902	0.00222222	0.201916	0.168926	0.242627	923.23	0.00222222
206	Cau.phy.nex	803.381	804.378	793.485	0.00755286	0.0032396	0.0117321	450	0.00222222	0.0496232	-0.000324	0.0400182	0.0603172	-0.000409	-0.00025	406.106	0.00222222	0.191784	0.147927	0.235394	450	0.00222222
207	Cau.phy.nex	802.09	800.472	790.535	0.00797806	0.00352737	0.0128731	450	0.00222222	0.0511123	-0.000326	0.0399423	0.0611237	-0.000404	-0.000254	450	0.00222222	0.196805	0.15559	0.237488	450	0.00222222
208	Cau.phy.nex	803.105	801.115	792.037	0.00741095	0.00300999	0.0115084	450	0.00222222	0.0504081	-0.000327	0.0389258	0.0596447	-0.000396	-0.000247	450	0.00222222	0.192107	0.155668	0.234661	433.414	0.00222222
209	Cau.phy.nex	803.568	800.443	790.003	0.00797804	0.00421387	0.0128907	450	0.00222222	0.0529673	-0.000329	0.0433871	0.0625756	-0.000405	-0.000271	450	0.00222222	0.198894	0.156701	0.233576	450	0.00222222
210	Cau.phy.nex	803.362	800.369	789.78	0.00823171	0.00422362	0.012733	450	0.00222222	0.0537445	-0.000328	0.0433429	0.0619099	-0.00039	-0.000257	366.641	0.00222222	0.201955	0.163049	0.235746	450	0.00222222
211	Cau.phy.nex	804.199	803.092	792.333	0.00821458	0.00374345	0.0118482	450	0.00222222	0.0533346	-0.000345	0.0420349	0.0634219	-0.000417	-0.000257	528.189	0.00222222	0.197628	0.158853	0.246212	450	0.00222222
212	Cau.phy.nex	804.224	804.688	793.94	0.00713069	0.00265775	0.0112104	450	0.00444444	0.0479676	-0.000317	0.0375042	0.0601656	-0.000401	-0.000239	387.082	0.00222222	0.18816	0.146707	0.237268	450	0.00222222
213	Cau.phy.nex	802.08	800.087	790.853	0.00803251	0.00417558	0.01236	450	0.00222222	0.0512081	-0.000318	0.0418476	0.0611658	-0.000384	-0.000246	381.238	0.00222222	0.198519	0.158828	0.234955	450	0.00222222
214	Cau.phy.nex	805.931	805.557	796.294	0.00742842	0.003334	0.011461	552.409	0.00222222	0.0474739	-0.000309	0.0361305	0.057523	-0.000385	-0.000232	450	0.00222222	0.187739	0.147918	0.227145	450	0.00222222
215	Cau.phy.nex	804.287	802.043	792.113	0.0073784	0.00326714	0.0118053	450	0.00888889	0.051175	-0.000336	0.0403823	0.0620832	-0.000429	-0.000265	450	0.00222222	0.185572	0.145416	0.229741	400.585	0.00222222
216	Cau.phy.nex	801.306	799.642	789.374	0.00814808	0.00296093	0.0118277	450	0.00444444	0.0512091	-0.000324	0.0408561	0.0611195	-0.000392	-0.000244	450	0.00222222	0.197152	0.161356	0.236168	450	0.00222222
217	Cau.phy.nex	804.888	804.488	794.282	0.00777513	0.00379598	0.0124681	450	0.00222222	0.0508592	-0.000328	0.0387123	0.0592486	-0.000413	-0.000261	345.887	0.00222222	0.195077	0.153974	0.238346	353.304	0.00222222
218	Cau.phy.nex	803.195	804.222	794.276	0.0073826	0.00298707	0.0118988	450	0.00222222	0.0481953	-0.000318	0.0363726	0.0578782	-0.000395	-0.000237	450	0.00222222	0.19126	0.142726	0.234834	450	0.00222222
219	Cau.phy.nex	804.341	801.383	791.189	0.00824516	0.00378762	0.0126718	575.786	0.00222222	0.05339	-0.000345	0.0443215	0.0645266	-0.000424	-0.000273	450	0.00222222	0.199333	0.154684	0.239128	450	0.00222222
220	Cau.phy.nex	804.118	803.178	793.355	0.00794758	0.00379621	0.011997	450	0.00222222	0.0503545	-0.000328	0.040015	0.0622664	-0.000409	-0.000251	262.799	0.00222222	0.194935	0.152074	0.238052	450	0.00222222
221	Cau.phy.nex	805.015	804.762	793.118	0.00801995	0.00375534	0.0130985	450	0.00222222	0.0512035	-0.000328	0.0415568	0.0611523	-0.000399	-0.000259	363.325	0.00222222	0.199929	0.162725	0.241368	450	0.00222222
222	Cau.phy.nex	803.1	802.19	790.856	0.00784996	0.0033311	0.0116298	385.644	0.00222222	0.0522152	-0.000326	0.0430687	0.0627243	-0.000398	-0.000261	536.397	0.00222222	0.196501	0.154894	0.234194	450	0.00222222
223	Cau.phy.nex	803.051	800.505	790.817	0.00805614	0.00352198	0.0126545	690.499	0.00222222	0.0504122	-0.000321	0.0400036	0.0607125	-0.000398	-0.000247	450	0.00222222	0.19836	0.160882	0.24265	450	0.00222222
224	Cau.phy.nex	799.289	796.35	786.636	0.00842258	0.00438944	0.0131413	450	0.00222222	0.051373	-0.00032	0.0414909	0.0614194	-0.000393	-0.000251	348.782	0.00222222	0.202768	0.165264	0.242476	450	0.00222222
225	Cau.phy.nex	804.865	803.443	793.746	0.00742196	0.00200797	0.0116281	452.066	0.00222222	0.0491026	-0.000323	0.0358004	0.0577349	-0.000398	-0.000242	378.346	0.00222222	0.192263	0.154802	0.2312	414.937	0.00222222
226	Cau.phy.nex	801.839	799.804	790.01	0.00794399	0.00295301	0.0118228	450	0.00222222	0.049883	-0.000307	0.0404363	0.0598215	-0.000378	-0.000246	390.165	0.00222222	0.196934	0.158833	0.235423	450	0.00222222
227	Cau.phy.nex	804.285	804.035	793.522	0.00759703	0.00306045	0.0121807	450	0.00222222	0.0481146	-0.000307	0.0362513	0.0578034	-0.000378	-0.000231	409.411	0.00222222	0.196096	0.147752	0.236296	450	0.00222222
228	Cau.phy.nex	803.438	802.812	792.575	0.00771606	0.00324533	0.0114963	450	0.00222222	0.0503914	-0.000321	0.0398332	0.060689	-0.000406	-0.000252	450	0.00222222	0.194524	0.158333	0.233751	450	0.00222222
229	Cau.phy.nex	805.742	805.545	794.805	0.00807356	0.00376471	0.0121156	450	0.00222222	0.0510279	-0.000331	0.041602	0.0607229	-0.000397	-0.000258	450	0.00222222	0.19785	0.163922	0.240178	450	0.00222222
230	Cau.phy.nex	804.216	804.406	793.012	0.00774448	0.00340026	0.0118157	522.181	0.00222222	0.0511217	-0.000321	0.0406268	0.0601611	-0.000396	-0.000253	450	0.00222222	0.196175	0.156697	0.230798	311.378	0.00222222
231	Cau.phy.nex	802.8	799.901	789.095	0.00786607	0.00296677	0.0119013	450	0.00222222	0.0497901	-0.000313	0.0376958	0.0582174	-0.000377	-0.000232	295.532	0.00222222	0.193459	0.155481	0.234274	450	0.00222222
232	Cau.phy.nex	802.46	799.911	789.534	0.00800056	0.00374221	0.0119377	450	0.00222222	0.0523431	-0.000323	0.0439011	0.0610996	-0.000384	-0.000264	344.172	0.00222222	0.197315	0.16109	0.239829	515.875	0.00222222
233	Cau.phy.nex	804.607	803.052	793.833	0.007387	0.00323401	0.0115839	450	0.00222222	0.051014	-0.000336	0.0401679	0.0614405	-0.000408	-0.00025	352.507	0.00222222	0.184669	0.1457	0.228609	450	0.00222222
234	Cau.phy.nex	800.018	797.844	787.011	0.00840775	0.00428496	0.0130871	450	0.00222222	0.0521884	-0.000321	0.0426774	0.0619346	-0.000392	-0.000256	389.161	0.00222222	0.202905	0.162216	0.239337	388.805	0.00222222
235	Cau.phy.nex	800.943	799.428	789.455	0.00801492	0.00391392	0.0126069	450	0.00222222	0.0515861	-0.000327	0.0408623	0.0613322	-0.000402	-0.000253	383.68	0.00222222	0.195343	0.154009	0.231665	450	0.00222222
236	Cau.phy.nex	801.295	800.73	790.744	0.0077045	0.0030195	0.0112861	390.18	0.00222222	0.0496812	-0.000308	0.0408395	0.0602221	-0.000381	-0.000239	450	0.00222222	0.194208	0.159597	0.234831	450	0.00222222
237	Cau.phy.nex	801.027	798.482	788.379	0.00839667	0.00427941	0.0126331	536.343	0.00444444	0.0529496	-0.000329	0.0422163	0.0624116	-0.000404	-0.000263	450	0.00222222	0.198993	0.158678	0.233981	450	0.00222222
238	Cau.phy.nex	802.667	801.339	791.043	0.00786418	0.0038667	0.0131762	550.825	0.00222222	0.0494228	-0.000322	0.0377375	0.0594795	-0.000404	-0.000243	616.807	0.00222222	0.19342	0.150261	0.230324	450	0.00222222
239	Cau.phy.nex	803.032	802.028	791.641	0.00785419	0.00303629	0.0121711	450	0.00222222	0.0506963	-0.000327	0.039131	0.0619733	-0.000402	-0.000234	373.863	0.00222222	0.19495	0.151567	0.234286	450	0.00222222
240	Cau.phy.nex	802.479	802.905	792.398	0.00774969	0.00371202	0.0121661	450	0.00222222	0.0520362	-0.000335	0.0411431	0.0616831	-0.000406	-0.000256	450	0.00222222	0.196021	0.157864	0.242957	522.757	0.00222222
241	Cau.phy.nex	802.761	801.17	789.91	0.00806313	0.00325022	0.0122007	392.028	0.00222222	0.0536044	-0.000329	0.0441741	0.063205	-0.000397	-0.000259	312.977	0.00222222	0.202493	0.164585	0.239309	450	0.00222222
242	Cau.phy.nex	803.46	803.317	792.682	0.00793583	0.00413859	0.0120388	755.843	0.00444444	0.0531017	-0.000334	0.0424054	0.062125	-0.000403	-0.000263	450	0.00222222	0.194676	0.158723	0.233985	450	0.00222222
243	Cau.phy.nex	803.612	803.557	792.684	0.00811695	0.00457122	0.0129393	450	0.00222222	0.0518079	-0.000321	0.0425161	0.0617071	-0.000385	-0.000245	450	0.00222222	0.199411	0.160359	0.240685	499.904	0.00222222
244	Cau.phy.nex	803.441	802.34	792.82	0.00780421	0.00280893	0.0113693	450	0.00222222	0.0498953	-0.000316	0.0409339	0.0609709	-0.000379	-0.000233	450	0.00222222	0.197181	0.160332	0.238138	359.386	0.00222222
245	Cau.phy.nex	804.534	804.051	793.463	0.00767184	0.00376659	0.0124912	780.91	0.00222222	0.0512466	-0.000333	0.0398808	0.0600956	-0.000401	-0.000255	450	0.00222222	0.192942	0.154113	0.23515	390.052	0.00222222
246	Cau.phy.nex	806.055	805.523	795.402	0.00766051	0.00311489	0.0117446	524.754	0.00444444	0.0497861	-0.000314	0.0403308	0.0600386	-0.000381	-0.000239	450	0.00222222	0.192936	0.14736	0.23152	574.39	0.00222222
247	Cau.phy.nex	803.9	800.468	790.656	0.00852036	0.00386927	0.0128271	450	0.00222222	0.052692	-0.000325	0.0431718	0.0617096	-0.000393	-0.00026	385.21	0.00222222	0.201866	0.156262	0.235112	402.184	0.00222222
248	Cau.phy.nex	805.95	803.875	795.123	0.00750238	0.00242894	0.0114742	450	0.00222222	0.0499682	-0.000325	0.0397488	0.0613353	-0.000406	-0.000246	450	0.00222222	0.190611	0.151184	0.237599	450	0.00222222
249	Cau.phy.nex	800.707	800.419	789.046	0.0080225	0.00375436	0.0128003	450	0.00888889	0.0500876	-0.000324	0.038457	0.0593964	-0.000391	-0.00023	450	0.00222222	0.19694	0.154663	0.238839	477.068	0.00222222
250	Cau.phy.nex	804.842	802.988	792.603	0.00782095	0.0034513	0.0124268	378.073	0.00222222	0.0508536	-0.000333	0.0401117	0.0608961	-0.000403	-0.00025	450	0.00222222	0.192688	0.154553	0.233034	379.859	0.00222222
251	Cau.phy.nex	800.907	800.318	789.405	0.00836045	0.00317203	0.0125214	450	0.00444444	0.049057	-0.000308	0.038995	0.0590997	-0.000384	-0.000234	450	0.00222222	0.198732	0.161816	0.232565	540.341	0.00222222
252	Cau.phy.nex	800.896	798.357	787.793	0.00808909	0.00318892	0.0122007	450	0.00222222	0.0510962	-0.000317	0.0389892	0.0597028	-0.000377	-0.000228	356.716	0.00222222	0.196919	0.156584	0.23684	450	0.00222222
253	Cau.phy.nex	806.772	808.274	796.806	0.00750358	0.00273502	0.0113783	602.125	0.00222222	0.0483769	-0.000315	0.037708	0.0592238	-0.000395	-0.000242	450	0.00222222	0.188637	0.147614	0.22869	450	0.00222222
254	Cau.phy.nex	802.144	799.731	789.606	0.00822306	0.00395923	0.0124712	450	0.00222222	0.0549	-0.000337	0.0453252	0.0634936	-0.000393	-0.000263	450	0.00222222	0.201814	0.162295	0.237543	450	0.00222222
255	Cau.phy.nex	804.268	801.32	792.316	0.0080174	0.00378328	0.0119985	450	0.00444444	0.0509435	-0.000318	0.0418286	0.0609759	-0.000392	-0.000254	450	0.00222222	0.196872	0.157725	0.228613	450	0.00222222
256	Cau.phy.nex	802.904	797.603	789.862	0.00840255	0.00423168	0.0123895	450	0.00222222	0.0534046	-0.000332	0.0438604	0.0627646	-0.000399	-0.000261	450	0.00222222	0.201783	0.160944	0.239217	450	0.00222222
257	Cau.phy.nex	803.86	801.091	791.355	0.00799854	0.00380012	0.01228	450	0.00222222	0.0508525	-0.000322	0.0390059	0.0607375	-0.00039	-0.000243	450	0.00222222	0.196212	0.153945	0.231967	450	0.00222222
258	Cau.phy.nex	799.501	796.986	786.778	0.00801274	0.00376679	0.012124	450	0.00222222	0.0521657	-0.000324	0.0423835	0.0628883	-0.000395	-0.00025	450	0.00222222	0.199612	0.153289	0.234341	450	0.00222222
259	Cau.phy.nex	803.616	802.124	791.617	0.00799507	0.00318683	0.0131244	387.259	0.00444444	0.0514858	-0.000326	0.0413613	0.0621202	-0.000398	-0.00025	250.583	0.00222222	0.199406	0.158575	0.240341	450	0.00222222
260	Cau.phy.nex	805.746	805.438	796.033	0.00796662	0.00288406	0.0118434	514.621	0.00222222	0.0492465	-0.000314	0.0391352	0.0594557	-0.000379	-0.000243	450	0.00222222	0.194728	0.155507	0.233679	450	0.00222222
261	Cau.phy.nex	806.055	805.815	795.696	0.00737567	0.00272013	0.0114937	450	0.00222222	0.0487362	-0.000316	0.0370042	0.0588395	-0.0004	-0.000237	450	0.00222222	0.190878	0.147425	0.233695	450	0.00222222
262	Cau.phy.nex	800.716	799.292	789.747	0.00833002	0.0043789	0.0127495	450	0.00222222	0.0491906	-0.000307	0.0388533	0.059902	-0.000387	-0.000237	450	0.00222222	0.195551	0.158424	0.238539	450	0.00222222
263	Cau.phy.nex	802.605	800.947	790.64	0.0085006	0.00438116	0.0124599	450	0.00222222	0.0529008	-0.00033	0.0426185	0.0623964	-0.000401	-0.000257	365.199	0.00222222	0.202382	0.166871	0.244637	450	0.00222222
264	Cau.phy.nex	806.167	805.155	794.07	0.00776728	0.00279116	0.0117047	450	0.00222222	0.0500923	-0.000329	0.0382654	0.0618725	-0.000422	-0.000247	542.677	0.00222222	0.196305	0.15434	0.232917	450	0.00222222
265	Cau.phy.nex	802.962	799.486	791.275	0.0078261	0.00336046	0.0117364	450	0.00222222	0.048727	-0.000301	0.0394798	0.0581093	-0.000376	-0.000238	450	0.00222222	0.196293	0.155047	0.233037	450	0.00222222
266	Cau.phy.nex	808.187	809.221	798.301	0.00766161	0.00315947	0.0119383	450	0.00222222	0.0488947	-0.000316	0.0377162	0.0583316	-0.000385	-0.000231	384.939	0.00222222	0.194184	0.148667	0.230256	450	0.00222222
267	Cau.phy.nex	805.82	804.22	793.875	0.0080289	0.00415644	0.0125696	450	0.00222222	0.0533928	-0.000339	0.0429566	0.0626241	-0.000418	-0.000272	450	0.00222222	0.19634	0.160202	0.236974	617.955	0.00222222
268	Cau.phy.nex	807.456	805.769	796.211	0.00790301	0.0029258	0.0116339	489.214	0.00222222	0.050204	-0.000324	0.0378881	0.0608694	-0.000394	-0.000231	450	0.00222222	0.198088	0.162937	0.246663	486.602	0.00222222
269	Cau.phy.nex	801.289	798.81	788.127	0.00823225	0.00380986	0.012541	450	0.00222222	0.051477	-0.000317	0.0411783	0.0609488	-0.000383	-0.000242	219.083	0.00222222	0.198279	0.160605	0.23292	450	0.00222222
270	Cau.phy.nex	803.746	801.006	791.762	0.00730068	0.00277766	0.0115662	450	0.00444444	0.0507336	-0.000333	0.0396167	0.0617318	-0.000419	-0.000255	352.185	0.00222222	0.187497	0.149933	0.226598	368.186	0.00222222
271	Cau.phy.nex	800.819	798.254	789.505	0.0080005	0.00365074	0.0117059	450	0.00222222	0.0521469	-0.000334	0.0423433	0.061988	-0.000397	-0.000254	450	0.00222222	0.195897	0.157457	0.231547	450	0.00222222
272	Cau.phy.nex	804.323	804.07	792.88	0.00828156	0.0039875	0.0127943	450	0.00222222	0.0526362	-0.000333	0.0422337	0.0620169	-0.000399	-0.000261	358.139	0.00222222	0.198929	0.165063	0.23844	450	0.00222222
273	Cau.phy.nex	803.698	802.47	792.092	0.00793835	0.00394619	0.0121074	450	0.00222222	0.051271	-0.000318	0.0401311	0.0598675	-0.000385	-0.000247	450	0.00222222	0.196427	0.159195	0.23525	450	0.00222222
274	Cau.phy.nex	799.517	798.545	787.301	0.00785628	0.00393661	0.0123772	450	0.00222222	0.0493426	-0.000307	0.0393239	0.0595465	-0.00038	-0.000232	298.884	0.00222222	0.19271	0.151745	0.23407	453.152	0.00222222
275	Cau.phy.nex	802.471	801.749	791.551	0.00803916	0.00365931	0.0124524	471.328	0.00222222	0.0494089	-0.000314	0.038136	0.0598871	-0.00038	-0.000218	388.352	0.00222222	0.196843	0.154458	0.236972	450	0.00222222
276	Cau.phy.nex	801.224	799.635	789.848	0.00838935	0.00471295	0.0132454	450	0.00222222	0.0530059	-0.000323	0.0444202	0.0624996	-0.000383	-0.000257	450	0.00222222	0.201326	0.164302	0.239017	450	0.00222222
277	Cau.phy.nex	808.669	807.919	795.53	0.00788723	0.00338712	0.0123953	450	0.00222222	0.0523736	-0.000333	0.042864	0.06325	-0.000408	-0.000256	450	0.00222222	0.198918	0.162626	0.235769	450	0.00222222
278	Cau.phy.nex	801.234	800.453	790.034	0.00757588	0.003198	0.0120948	550.451	0.00888889	0.050281	-0.000325	0.0381687	0.0608178	-0.000402	-0.000236	450	0.00222222	0.192546	0.151434	0.234625	450	0.00222222
279	Cau.phy.nex	800.978	799.205	788.658	0.00831765	0.00359674	0.0122504	450	0.00222222	0.0500159	-0.000305	0.0397612	0.0591373	-0.000375	-0.000234	311.459	0.00222222	0.198306	0.153639	0.23482	450	0.00222222
280	Cau.phy.nex	804.835	804.066	793.946	0.00778796	0.00336099	0.0120954	450	0.00222222	0.0487456	-0.000304	0.0377481	0.0597111	-0.000382	-0.000229	387.468	0.00222222	0.192742	0.1535	0.230822	450	0.00222222
281	Cau.phy.nex	799.802	796.263	787.408	0.00820181	0.00388362	0.0123139	450	0.00222222	0.0523786	-0.000321	0.0430933	0.0621573	-0.000388	-0.000258	450	0.00222222	0.200935	0.157223	0.233183	450	0.00222222
282	Cau.phy.nex	801.999	799.858	790.307	0.00786265	0.00374453	0.0130691	489.404	0.00444444	0.0515308	-0.000338	0.0405679	0.0638629	-0.000423	-0.000254	433.153	0.00222222	0.191857	0.145955	0.227132	548.096	0.00222222
283	Cau.phy.nex	804.867	805.14	794.3	0.00767363	0.00369117	0.012566	450	0.00222222	0.0491056	-0.000319	0.0386991	0.0590174	-0.000396	-0.000244	450	0.00222222	0.193524	0.149474	0.232672	450	0.00222222
284	Cau.phy.nex	804.526	804.297	793.429	0.00801622	0.0033764	0.012415	388.352	0.00222222	0.0498758	-0.000327	0.0392973	0.0601791	-0.000405	-0.000242	450	0.00222222	0.194881	0.150727	0.231335	519.072	0.00222222
285	Cau.phy.nex	803.019	800.567	790.543	0.00832055	0.00401188	0.0123563	450	0.00222222	0.0551044	-0.000341	0.0457326	0.0636307	-0.000402	-0.000276	340.689	0.00222222	0.203912	0.169909	0.245827	390.043	0.00222222
286	Cau.phy.nex	800.38	799.139	789.55	0.00801308	0.00373734	0.0121418	450	0.00222222	0.0495044	-0.000313	0.0394066	0.0597705	-0.000378	-0.000233	513.919	0.00222222	0.195959	0.152827	0.237424	450	0.00222222
287	Cau.phy.nex	803.865	802.731	792.152	0.00768972	0.00329098	0.0119691	529.13	0.00222222	0.0507758	-0.000332	0.0412454	0.0638409	-0.000425	-0.00026	450	0.00222222	0.198089	0.160791	0.242871	450	0.00222222
288	Cau.phy.nex	805.777	806.414	796.66	0.00764159	0.0028942	0.0116962	450	0.00444444	0.0490266	-0.00032	0.0378811	0.0598541	-0.000399	-0.000231	450	0.00222222	0.191682	0.152718	0.227458	534.966	0.00222222
289	Cau.phy.nex	802.874	800.73	791.692	0.00767664	0.00309801	0.0113494	450	0.00222222	0.0494417	-0.000322	0.0392854	0.0612721	-0.000406	-0.000241	450	0.00222222	0.190779	0.15211	0.234564	450	0.00222222
290	Cau.phy.nex	808.353	808.261	796.317	0.0076599	0.00370555	0.01204	450	0.00222222	0.0532762	-0.000344	0.0430952	0.0632146	-0.000413	-0.000272	358.341	0.00222222	0.194735	0.155056	0.231154	450	0.00222222
291	Cau.phy.nex	801.232	798.426	789.191	0.00814994	0.00379569	0.0128566	450	0.00444444	0.0517225	-0.000317	0.0405206	0.0613503	-0.000386	-0.000245	450	0.00222222	0.199221	0.159391	0.240548	450	0.00222222
292	Cau.phy.nex	804.894	803.65	793.91	0.00767591	0.00307011	0.0118953	450	0.00222222	0.0507119	-0.000324	0.0404697	0.061154	-0.000396	-0.000241	340.124	0.00222222	0.193193	0.150764	0.23564	516.806	0.00222222
293	Cau.phy.nex	802.683	802.131	791.132	0.00788482	0.00363315	0.0119304	450	0.00222222	0.05119	-0.000336	0.0408517	0.0624747	-0.000416	-0.000258	450	0.00222222	0.197846	0.153269	0.237086	450	0.00222222
294	Cau.phy.nex	802.913	800.314	790.055	0.00812586	0.00447852	0.012792	450	0.00222222	0.0523829	-0.000324	0.0432767	0.0621072	-0.000395	-0.000262	427.784	0.00222222	0.198314	0.154997	0.231177	450	0.00222222
295	Cau.phy.nex	805.01	803.342	793.023	0.00806046	0.00414082	0.0130131	441.51	0.00222222	0.0516131	-0.00032	0.041676	0.0601418	-0.000383	-0.000253	450	0.00222222	0.196037	0.155477	0.238394	450	0.00222222
296	Cau.phy.nex	801.781	796.301	787.161	0.00854344	0.0046261	0.0128959	516.051	0.00222222	0.0549712	-0.000335	0.0461875	0.0636435	-0.00039	-0.000272	360.476	0.00222222	0.208247	0.171287	0.24522	563.981	0.00222222
297	Cau.phy.nex	804.98	804.245	794.648	0.00746531	0.00332877	0.0113626	537.929	0.00444444	0.0486558	-0.000316	0.0394447	0.060772	-0.000389	-0.000234	450	0.00222222	0.190766	0.150978	0.235558	520.223	0.00222222
298	Cau.phy.nex	802.777	801.626	791.365	0.00734899	0.002564	0.011742	382.022	0.00444444	0.051378	-0.000334	0.0416246	0.0617534	-0.000411	-0.00026	450	0.00222222	0.191251	0.149467	0.232601	450	0.00222222
299	Cau.phy.nex	803.802	801.556	791.814	0.00795757	0.00371382	0.0120228	450	0.00222222	0.0505426	-0.000312	0.0415734	0.0604806	-0.000386	-0.000257	450	0.00222222	0.198784	0.160697	0.241034	450	0.00222222
300	Cau.phy.nex	804.048	801.153	792.462	0.00783713	0.0038428	0.0127698	450	0.00222222	0.0514813	-0.000321	0.0409998	0.0620016	-0.000383	-0.000244	450	0.00222222	0.196336	0.148781	0.229516	450	0.00222222
301	Chiba.phy.nex	151.637	141.078	142.724	0.0642131	0.035187	0.0917147	450	0.00222222	0.195601	-0.00495058	0.14594	0.24746	-0.0067051	-0.00299487	536.254	0.00222222	0.40398	0.314593	0.477244	450	0.00222222
302	Chiba.phy.nex	148.152	139.605	140.364	0.0683842	0.0389889	0.0976206	450	0.00222222	0.206947	-0.00572548	0.139472	0.272716	-0.00848202	-0.00308919	450	0.00222222	0.394137	0.288634	0.502029	450	0.00222222
303	Chiba.phy.nex	149.329	139.915	140.283	0.067611	0.0316437	0.0914328	450	0.00444444	0.190317	-0.00489986	0.139534	0.243773	-0.00717349	-0.00259498	450	0.00222222	0.402481	0.303101	0.482958	450	0.00222222
304	Chiba.phy.nex	146.234	137.94	139.449	0.0656706	0.0350182	0.0961724	591.527	0.00222222	0.194485	-0.00504654	0.12868	0.249069	-0.00722279	-0.00245375	450	0.00222222	0.391518	0.29189	0.472534	450	0.00222222
305	Chiba.phy.nex	149.923	139.651	142.947	0.0578395	0.0283039	0.0855847	353.933	0.00444444	0.204269	-0.00540764	0.147257	0.251953	-0.00728584	-0.00318975	450	0.00222222	0.374518	0.266742	0.47483	450	0.00222222
306	Chiba.phy.nex	149.777	135.2	143.097	0.0583342	0.0313665	0.0839581	450	0.00222222	0.242616	-0.0071728	0.191076	0.29886	-0.0094846	-0.00479778	450	0.00222222	0.368799	0.267651	0.456859	450	0.00222222
307	Chiba.phy.nex	148.744	139.04	139.929	0.0627277	0.0326496	0.0854361	450	0.00222222	0.192475	-0.004929	0.138395	0.250935	-0.00723958	-0.00277244	450	0.00222222	0.381256	0.278915	0.452845	373.497	0.00222222
308	Chiba.phy.nex	149.386	140.142	139.408	0.0660691	0.0399169	0.0904856	450	0.00222222	0.174551	-0.00401005	0.12679	0.228924	-0.00605476	-0.00199679	450	0.00222222	0.394285	0.312418	0.465373	450	0.00222222
309	Chiba.phy.nex	149.832	141.385	140.926	0.0723238	0.0392609	0.0949136	450	0.00222222	0.197664	-0.00528135	0.137768	0.258141	-0.00774212	-0.00246275	450	0.00222222	0.417392	0.316803	0.501083	391.723	0.00222222
310	Chiba.phy.nex	152.256	139.835	143.473	0.0661894	0.0389762	0.09429	532.3	0.00222222	0.224855	-0.0064319	0.171707	0.29764	-0.00913935	-0.00379124	450	0.00222222	0.397173	0.30756	0.474337	450	0.00222222
311	Chiba.phy.nex	145.363	137.352	137.248	0.0697322	0.0336232	0.0933193	548.661	0.00222222	0.19445	-0.0050148	0.13823	0.258628	-0.00746019	-0.00253525	326.777	0.00222222	0.405533	0.313122	0.48899	515.577	0.00222222
312	Chiba.phy.nex	149.921	138.173	142.298	0.0586037	0.0255027	0.0862538	450	0.00222222	0.215609	-0.00600808	0.155537	0.268572	-0.00825211	-0.00340857	450	0.00222222	0.384235	0.284392	0.460724	363.234	0.00222222
313	Chiba.phy.nex	151.107	140.767	143.932	0.0559818	0.0236308	0.0875759	495.493	0.00444444	0.201046	-0.00532172	0.153475	0.264948	-0.00720543	-0.00302481	450	0.00222222	0.38392	0.270509	0.475577	450	0.00222222
314	Chiba.phy.nex	148.439	137.103	141.813	0.0610717	0.0286366	0.0858333	329.988	0.00222222	0.220929	-0.00624051	0.166705	0.276523	-0.00836274	-0.00388094	450	0.00222222	0.378196	0.273622	0.463559	450	0.00222222
315	Chiba.phy.nex	153.435	141.672	143.107	0.0652572	0.034344	0.0937497	515.328	0.00222222	0.207167	-0.00555197	0.158716	0.260939	-0.0079363	-0.00329281	450	0.00222222	0.421621	0.328327	0.494223	450	0.00222222
316	Chiba.phy.nex	149.931	138.808	142.174	0.0635266	0.0282409	0.091736	560.28	0.00222222	0.211546	-0.00583463	0.158059	0.269049	-0.00813447	-0.00341177	450	0.00222222	0.402529	0.286743	0.4849	1022.05	0.00222222
317	Chiba.phy.nex	144.556	135.814	137.338	0.0643246	0.0404198	0.091938	450	0.00222222	0.199015	-0.00519076	0.138116	0.254774	-0.0075358	-0.00259512	450	0.00222222	0.380975	0.284578	0.465005	450	0.00222222
318	Chiba.phy.nex	152.72	142.08	143.546	0.0730268	0.0377933	0.106873	450	0.00222222	0.223641	-0.00663792	0.157355	0.283079	-0.00924446	-0.00330752	450	0.00222222	0.437257	0.334641	0.512039	450	0.00222222
319	Chiba.phy.nex	144.265	136.782	135.705	0.0737486	0.0478629	0.101232	450	0.00222222	0.177123	-0.00424382	0.119348	0.245135	-0.00681605	-0.00167437	450	0.00222222	0.394961	0.296584	0.459332	450	0.00222222
320	Chiba.phy.nex	146.12	137.172	137.697	0.0703691	0.0404374	0.0972865	450	0.00222222	0.201595	-0.00529707	0.138717	0.256225	-0.00762981	-0.00254309	673.936	0.00222222	0.4024	0.310849	0.490323	450	0.00222222
321	Chiba.phy.nex	152.293	141.528	141.713	0.076071	0.0479297	0.108981	450	0.00222222	0.209369	-0.00555997	0.158364	0.261201	-0.00772896	-0.00309262	450	0.00222222	0.446273	0.344081	0.508304	907.825	0.00222222
322	Chiba.phy.nex	148.903	138.283	141.119	0.0634902	0.0305984	0.0942921	450	0.00222222	0.216039	-0.00610597	0.158589	0.275335	-0.00849109	-0.00331745	756.201	0.00222222	0.404987	0.288954	0.498741	450	0.00222222
323	Chiba.phy.nex	149.892	139.617	141.263	0.0648163	0.0375487	0.0944936	450	0.00444444	0.200426	-0.0051726	0.138642	0.249931	-0.00713821	-0.00261428	450	0.00222222	0.401882	0.309193	0.473374	450	0.00222222
324	Chiba.phy.nex	147.962	139.112	138.415	0.0769923	0.0389818	0.106363	450	0.00222222	0.217943	-0.00623756	0.158541	0.277913	-0.0091867	-0.00343003	516.336	0.00222222	0.448969	0.357565	0.535019	533.19	0.00222222
325	Chiba.phy.nex	148.887	139.045	140.331	0.0711112	0.044635	0.0992175	450	0.00222222	0.193348	-0.00488418	0.138595	0.252694	-0.0069113	-0.00229525	450	0.00222222	0.407557	0.320797	0.486097	450	0.00222222
326	Chiba.phy.nex	149.278	137.815	140.055	0.0658625	0.0368049	0.0938211	354.516	0.00222222	0.208679	-0.00567038	0.15086	0.26849	-0.00823067	-0.00318716	450	0.00222222	0.39686	0.295938	0.47631	450	0.00222222
327	Chiba.phy.nex	149.566	138.327	142.148	0.0600133	0.0309371	0.086472	450	0.00222222	0.220545	-0.00621311	0.163782	0.276052	-0.0083896	-0.00367666	450	0.00222222	0.377162	0.256984	0.45504	450	0.00222222
328	Chiba.phy.nex	149.825	140.059	141.618	0.0633493	0.0319432	0.0910239	450	0.00222222	0.198519	-0.00517203	0.143775	0.249082	-0.00716095	-0.0029109	518.357	0.00222222	0.398339	0.301276	0.484232	450	0.00222222
329	Chiba.phy.nex	148.327	139.76	140.733	0.0655321	0.0335193	0.097522	517.658	0.00222222	0.193068	-0.00503581	0.145691	0.25232	-0.00711478	-0.00253618	450	0.00222222	0.411169	0.306758	0.48889	450	0.00222222
330	Chiba.phy.nex	149.265	137.968	139.968	0.0667971	0.0344901	0.0952984	369.753	0.00222222	0.195753	-0.00490081	0.147079	0.239712	-0.00697133	-0.00304166	450	0.00222222	0.420172	0.308998	0.496203	450	0.00222222
331	Chiba.phy.nex	146.486	136.531	139.55	0.0687877	0.0368188	0.0965692	450	0.00222222	0.221301	-0.00636795	0.146626	0.270484	-0.00886571	-0.00349209	450	0.00222222	0.399983	0.289317	0.500848	593.72	0.00222222
332	Chiba.phy.nex	149.995	140.576	142.779	0.0557922	0.026757	0.0823316	450	0.00222222	0.1955	-0.00508212	0.14563	0.251876	-0.00736943	-0.00317972	407.038	0.00222222	0.369919	0.272287	0.454786	450	0.00222222
333	Chiba.phy.nex	150.372	141.043	140.784	0.0683775	0.0363875	0.0994787	468.887	0.00222222	0.188751	-0.0046674	0.143207	0.247095	-0.00719699	-0.00271709	450	0.00222222	0.428297	0.354428	0.50193	450	0.00222222
334	Chiba.phy.nex	150.574	140.937	140.509	0.0758709	0.0500322	0.105105	450	0.00222222	0.197278	-0.00514246	0.140194	0.255478	-0.00744182	-0.00243757	538.432	0.00222222	0.420072	0.335494	0.489704	450	0.00222222
335	Chiba.phy.nex	151.333	139.982	142.629	0.06774	0.0368628	0.0959351	450	0.00222222	0.212679	-0.00581775	0.163515	0.264006	-0.00799707	-0.00349678	450	0.00222222	0.420062	0.333353	0.493995	533.52	0.00222222
336	Chiba.phy.nex	147.908	138.586	140.62	0.0616505	0.0312368	0.0907988	322.287	0.00222222	0.194194	-0.00491948	0.140414	0.245373	-0.00721815	-0.00283702	392.588	0.00222222	0.386856	0.271563	0.47454	387.521	0.00222222
337	Chiba.phy.nex	150.184	137.007	142.201	0.0710243	0.0279553	0.108623	450	0.00888889	0.257804	-0.00815598	0.201519	0.311701	-0.0106895	-0.00544846	637.357	0.00222222	0.442607	0.342099	0.536031	450	0.00222222
338	Chiba.phy.nex	148.647	137.332	140.698	0.0584677	0.0321816	0.0860584	798.892	0.00222222	0.203937	-0.0053589	0.150364	0.257834	-0.00761348	-0.0033693	402.032	0.00222222	0.371177	0.271364	0.452705	450	0.00222222
339	Chiba.phy.nex	147.782	137.051	138.827	0.0671707	0.040976	0.09475	450	0.00222222	0.190909	-0.00468661	0.143631	0.248212	-0.0069074	-0.00278887	450	0.00222222	0.4044	0.305114	0.485203	450	0.00222222
340	Chiba.phy.nex	150.433	139.191	140.378	0.072773	0.0458754	0.100663	384.74	0.00222222	0.213818	-0.00600297	0.153046	0.272098	-0.00843496	-0.00318882	341.253	0.00222222	0.415876	0.332288	0.484143	450	0.00222222
341	Chiba.phy.nex	150.438	138.681	143.324	0.0678916	0.0381746	0.0958557	450	0.00222222	0.23694	-0.0071371	0.172064	0.301063	-0.00980994	-0.00399181	450	0.00222222	0.398463	0.3067	0.485888	450	0.00222222
342	Chiba.phy.nex	150.424	137.728	141.307	0.064159	0.0325219	0.0912008	450	0.00222222	0.198388	-0.00507509	0.153336	0.246239	-0.00712128	-0.00342897	545.147	0.00222222	0.398082	0.318473	0.484842	450	0.00222222
343	Chiba.phy.nex	149.315	138.718	138.971	0.0742392	0.0455821	0.102984	450	0.00222222	0.201018	-0.00531205	0.153918	0.253038	-0.00742374	-0.00310057	450	0.00222222	0.421893	0.345247	0.497907	389.512	0.00222222
344	Chiba.phy.nex	148.76	140.238	139.112	0.0796269	0.0488027	0.105836	450	0.00222222	0.197794	-0.00527992	0.127659	0.252092	-0.00840462	-0.00255857	450	0.00222222	0.424565	0.344772	0.499793	450	0.00222222
345	Chiba.phy.nex	149.333	139.34	142.697	0.0667835	0.03614	0.0912988	437.892	0.00222222	0.220337	-0.00636645	0.157003	0.276124	-0.00906187	-0.00402585	450	0.00222222	0.393548	0.282306	0.483665	450	0.00222222
346	Chiba.phy.nex	149.629	135.897	141.437	0.0604303	0.0342851	0.086491	365.395	0.00222222	0.212447	-0.00573761	0.155116	0.268166	-0.00794915	-0.00316169	368.114	0.00222222	0.379866	0.272674	0.454016	694.843	0.00222222
347	Chiba.phy.nex	149.765	141.489	140.162	0.0751068	0.0487628	0.101795	450	0.00222222	0.190203	-0.00483619	0.133463	0.244053	-0.00717154	-0.00205155	450	0.00222222	0.426824	0.341585	0.506161	450	0.00222222
348	Chiba.phy.nex	149.084	139.455	140.562	0.0716447	0.0373237	0.100775	297.615	0.00444444	0.209973	-0.0058091	0.156117	0.268774	-0.00825387	-0.00334936	450	0.00222222	0.415158	0.335433	0.526347	450	0.00222222
349	Chiba.phy.nex	145.496	137.05	137.301	0.0704879	0.0407575	0.0964311	450	0.00222222	0.194707	-0.00504806	0.138564	0.253542	-0.00744022	-0.00219372	387.566	0.00222222	0.402375	0.303841	0.487516	450	0.00222222
350	Chiba.phy.nex	145.278	136.482	137.878	0.0720932	0.0419075	0.102582	450	0.00222222	0.22109	-0.00637424	0.153735	0.289224	-0.00959261	-0.00370495	450	0.00222222	0.408583	0.304131	0.509779	450	0.00222222
351	Chiba.phy.nex	147.976	138.034	139.859	0.0628085	0.0300818	0.0916877	450	0.00222222	0.190621	-0.00470856	0.145391	0.246772	-0.00710062	-0.00278909	450	0.00222222	0.403455	0.301736	0.478392	652.865	0.00222222
352	Chiba.phy.nex	143.844	136.646	134.952	0.0676398	0.0442556	0.0944163	450	0.00222222	0.168156	-0.00376976	0.121628	0.229338	-0.00605699	-0.00198823	450	0.00222222	0.403634	0.309458	0.478739	322.042	0.00222222
353	Chiba.phy.nex	148.508	138.924	138.661	0.0754335	0.0516461	0.0987439	450	0.00222222	0.191438	-0.00486721	0.130534	0.249518	-0.00732575	-0.00227422	450	0.00222222	0.411316	0.340968	0.491289	450	0.00222222
354	Chiba.phy.nex	145.148	135.965	137.231	0.0700583	0.0430859	0.0935195	516.927	0.00222222	0.202015	-0.00533103	0.139175	0.263422	-0.00805037	-0.0025862	450	0.00222222	0.395035	0.306275	0.481123	450	0.00222222
355	Chiba.phy.nex	148.274	140.509	141.69	0.0554992	0.025936	0.0852924	450	0.00222222	0.194182	-0.00505008	0.135084	0.250528	-0.00712885	-0.00278567	450	0.00222222	0.367957	0.251097	0.468662	450	0.00222222
356	Chiba.phy.nex	146.069	137.204	138.171	0.0701321	0.0400678	0.0963155	459.602	0.00222222	0.201226	-0.00529613	0.140582	0.255738	-0.00800363	-0.00299465	450	0.00222222	0.403408	0.316107	0.494185	343.624	0.00222222
357	Chiba.phy.nex	149.569	137.687	141.87	0.0606808	0.0254532	0.0877203	450	0.00222222	0.209966	-0.00562684	0.157279	0.266123	-0.00793297	-0.00369964	450	0.00222222	0.399182	0.309814	0.492411	599.688	0.00222222
358	Chiba.phy.nex	151.465	137.726	142.056	0.069936	0.0357726	0.102694	532.484	0.00222222	0.228064	-0.00664727	0.173695	0.284019	-0.00897032	-0.00403441	558.44	0.00222222	0.425258	0.324665	0.5007	295.818	0.00222222
359	Chiba.phy.nex	148.045	136.979	140.466	0.0636635	0.035813	0.092701	450	0.00222222	0.206422	-0.00552801	0.150707	0.255334	-0.0077266	-0.00307045	649.497	0.00222222	0.390046	0.296705	0.478173	519.872	0.00222222
360	Chiba.phy.nex	149.497	139.697	142.74	0.0610444	0.0255047	0.0918337	455.639	0.00222222	0.228979	-0.00670083	0.16523	0.277848	-0.00889601	-0.00409379	450	0.00222222	0.398366	0.295713	0.489665	450	0.00222222
361	Chiba.phy.nex	152.166	141.173	144.945	0.0708187	0.0408778	0.0993532	450	0.00222222	0.241285	-0.00740434	0.176845	0.299748	-0.0103942	-0.00447198	450	0.00222222	0.414385	0.297547	0.490547	450	0.00222222
362	Chiba.phy.nex	148.895	137.448	140.261	0.0696664	0.0316353	0.0971263	450	0.00222222	0.209786	-0.00564147	0.160335	0.271255	-0.00820576	-0.00339842	379.948	0.00222222	0.406664	0.303279	0.492374	920.666	0.00222222
363	Chiba.phy.nex	149.573	136.676	141.409	0.0625829	0.0333602	0.0888678	380.777	0.00222222	0.213414	-0.00583216	0.162259	0.262264	-0.00811724	-0.00362008	524.321	0.00222222	0.380556	0.291115	0.461764	450	0.00222222
364	Chiba.phy.nex	147.037	138.302	138.577	0.0737284	0.0418268	0.101509	450	0.00444444	0.204654	-0.00569591	0.13845	0.264956	-0.00849085	-0.00273904	384.56	0.00222222	0.407834	0.295616	0.488538	450	0.00222222
365	Chiba.phy.nex	147.228	138.096	136.764	0.0703051	0.0420918	0.099049	410.167	0.00222222	0.175995	-0.00408861	0.120359	0.225411	-0.00618994	-0.00200593	443.079	0.00222222	0.407372	0.309163	0.479963	450	0.00222222
366	Chiba.phy.nex	147.073	139.105	137.621	0.0694269	0.0425966	0.0915619	450	0.00222222	0.168002	-0.00378467	0.115375	0.21474	-0.0056973	-0.00174726	450	0.00222222	0.394115	0.307429	0.460721	450	0.00222222
367	Chiba.phy.nex	146.955	138.271	140.199	0.0652822	0.0338551	0.0922899	364.544	0.00222222	0.210078	-0.00578286	0.154053	0.276703	-0.00832001	-0.00315644	450	0.00222222	0.383785	0.273342	0.471107	450	0.00222222
368	Chiba.phy.nex	151.186	140.971	141.565	0.0656311	0.0372355	0.0938327	450	0.00222222	0.1948	-0.00507286	0.139651	0.261474	-0.00767014	-0.0026272	450	0.00222222	0.401251	0.314109	0.471528	450	0.00222222
369	Chiba.phy.nex	150.889	138.997	143.169	0.0640962	0.0275845	0.0970891	450	0.00444444	0.231497	-0.00677337	0.176642	0.29759	-0.00930356	-0.0041655	744.13	0.00222222	0.417739	0.302144	0.510023	450	0.00222222
370	Chiba.phy.nex	148.662	137.021	139.238	0.0648918	0.0332322	0.0902769	450	0.00222222	0.20312	-0.00529029	0.157405	0.260602	-0.00766173	-0.0032289	385.694	0.00222222	0.401755	0.306844	0.477511	450	0.00222222
371	Chiba.phy.nex	147.755	140.782	139.311	0.0716798	0.0461699	0.102023	450	0.00222222	0.185316	-0.00471652	0.122455	0.243319	-0.0074597	-0.00210088	505.887	0.00222222	0.418224	0.322429	0.502089	714.017	0.00222222
372	Chiba.phy.nex	150.817	140.529	143.19	0.0720614	0.0480198	0.101645	517.95	0.00222222	0.224423	-0.00654784	0.164129	0.282912	-0.00881401	-0.00374089	398.011	0.00222222	0.413461	0.316934	0.490395	450	0.00222222
373	Chiba.phy.nex	148.548	138.738	140.428	0.0677472	0.0357551	0.0945548	591.455	0.00222222	0.204299	-0.00547578	0.15042	0.256812	-0.00741392	-0.00281505	450	0.00222222	0.401092	0.298532	0.49799	450	0.00222222
374	Chiba.phy.nex	147.749	139.412	138.922	0.069605	0.0402008	0.0946806	450	0.00222222	0.187194	-0.00478143	0.115842	0.242637	-0.00754092	-0.00240626	450	0.00222222	0.399267	0.285982	0.47223	450	0.00222222
375	Chiba.phy.nex	149.594	137.771	142.348	0.0640211	0.0226402	0.0927505	450	0.00444444	0.244331	-0.00750594	0.190221	0.306802	-0.0100929	-0.00480769	450	0.00222222	0.408444	0.286543	0.510265	450	0.00222222
376	Chiba.phy.nex	147.364	138.296	136.845	0.0714282	0.0424436	0.0962391	450	0.00222222	0.169719	-0.00381732	0.123263	0.225667	-0.00585551	-0.00188474	450	0.00222222	0.413529	0.332849	0.482073	450	0.00222222
377	Chiba.phy.nex	147.487	137.325	138.273	0.0646077	0.0318615	0.0917061	450	0.00222222	0.193784	-0.00481667	0.142304	0.244375	-0.00689774	-0.0029804	362.344	0.00222222	0.409889	0.313468	0.48841	450	0.00222222
378	Chiba.phy.nex	150.349	140.262	142.832	0.0651581	0.0311276	0.091068	450	0.00444444	0.208339	-0.00566365	0.14886	0.25878	-0.00797785	-0.0031154	450	0.00222222	0.398935	0.315995	0.485668	450	0.00222222
379	Chiba.phy.nex	148.861	138.688	140.1	0.0711082	0.0445719	0.0947813	375.432	0.00222222	0.209114	-0.00575508	0.140851	0.268301	-0.00846429	-0.00287036	450	0.00222222	0.405584	0.323296	0.486283	450	0.00222222
380	Chiba.phy.nex	145.025	137.783	136.807	0.0742481	0.0418675	0.10211	450	0.00444444	0.193925	-0.00507561	0.133752	0.25481	-0.00770977	-0.00212567	639.483	0.00222222	0.417244	0.336257	0.511161	591.716	0.00222222
381	Chiba.phy.nex	153.484	142.935	142.603	0.0680463	0.0343128	0.0948593	377.802	0.00222222	0.193808	-0.00493013	0.146032	0.239894	-0.00674897	-0.00288551	450	0.00222222	0.424787	0.349894	0.491368	527.064	0.00222222
382	Chiba.phy.nex	146.176	136.417	138.649	0.0653855	0.0302178	0.0975479	450	0.00222222	0.218087	-0.00602651	0.162477	0.270751	-0.00829454	-0.00399544	605.426	0.00222222	0.407355	0.300402	0.521122	450	0.00222222
383	Chiba.phy.nex	149.771	140.308	138.966	0.0715636	0.0416051	0.0995904	450	0.00222222	0.1852	-0.00451673	0.126671	0.234295	-0.00664277	-0.00207045	371.39	0.00222222	0.421055	0.33779	0.492404	385.39	0.00222222
384	Chiba.phy.nex	150.589	139.645	143.376	0.0612891	0.0347798	0.0961526	450	0.00444444	0.22535	-0.00658512	0.173528	0.28912	-0.00887791	-0.00389177	450	0.00222222	0.399512	0.290284	0.492601	450	0.00222222
385	Chiba.phy.nex	149.713	140.63	140.789	0.067702	0.03581	0.094579	450	0.00222222	0.198795	-0.00528809	0.148115	0.267799	-0.00811733	-0.00289196	450	0.00222222	0.417973	0.313476	0.491764	595.792	0.00222222
386	Chiba.phy.nex	147.835	138.368	138.303	0.0701183	0.0433004	0.0953775	450	0.00222222	0.187966	-0.00476677	0.130828	0.242417	-0.00736341	-0.00252193	450	0.00222222	0.405004	0.305	0.477832	450	0.00222222
387	Chiba.phy.nex	148.313	138.371	138.81	0.0732616	0.0333183	0.103862	655.28	0.00444444	0.203079	-0.00535603	0.148903	0.26439	-0.00793796	-0.00298377	450	0.00222222	0.428628	0.33285	0.516503	450	0.00222222
388	Chiba.phy.nex	150.45	141.025	143.368	0.0558597	0.0259983	0.0808256	580.086	0.00222222	0.190711	-0.0049186	0.140296	0.248195	-0.00685238	-0.00266337	380.986	0.00222222	0.379863	0.281994	0.485227	532.84	0.00222222
389	Chiba.phy.nex	149.854	138.269	142.004	0.0610891	0.0356821	0.0854515	450	0.00222222	0.204269	-0.00542253	0.146202	0.260346	-0.00772543	-0.00322051	450	0.00222222	0.377622	0.283851	0.46107	450	0.00222222
390	Chiba.phy.nex	148.264	138.993	140.43	0.0722226	0.0447174	0.0988306	450	0.00222222	0.20527	-0.00553258	0.149674	0.267506	-0.00808919	-0.00297959	463.316	0.00222222	0.409499	0.3097	0.485696	655.753	0.00222222
391	Chiba.phy.nex	146.635	138.492	138.762	0.062675	0.0284324	0.0901354	450	0.00222222	0.179991	-0.0043618	0.125992	0.231905	-0.00651023	-0.00259497	325.991	0.00222222	0.395514	0.283428	0.47619	450	0.00222222
392	Chiba.phy.nex	144.079	136.518	137.299	0.0619101	0.0357779	0.0901173	450	0.00222222	0.182407	-0.00447987	0.120329	0.240482	-0.00669055	-0.00228604	450	0.00222222	0.376363	0.275072	0.464744	723.299	0.00222222
393	Chiba.phy.nex	143.622	135.956	136.221	0.0622474	0.034326	0.0922638	450	0.00222222	0.184311	-0.00452536	0.12356	0.245105	-0.00692747	-0.00213833	450	0.00222222	0.378945	0.266138	0.475119	527.368	0.00222222
394	Chiba.phy.nex	149.388	136.416	140.107	0.0744892	0.0397555	0.103534	450	0.00222222	0.235224	-0.00709254	0.17838	0.292693	-0.0100821	-0.00441283	450	0.00222222	0.426853	0.327553	0.498455	450	0.00222222
395	Chiba.phy.nex	148.157	137.785	139.761	0.0591825	0.0285898	0.0835094	230.087	0.00444444	0.189298	-0.00473514	0.132629	0.233801	-0.00685101	-0.00286321	450	0.00222222	0.388268	0.29619	0.460973	450	0.00222222
396	Chiba.phy.nex	151.294	140.459	142.294	0.073949	0.0438471	0.098829	450	0.00222222	0.212996	-0.00595279	0.156184	0.265123	-0.0085369	-0.00346787	450	0.00222222	0.42104	0.331359	0.489345	450	0.00222222
397	Chiba.phy.nex	149.785	137.513	141.49	0.0615699	0.0327306	0.0920478	450	0.00222222	0.207323	-0.00553492	0.160434	0.256979	-0.007481	-0.00328523	450	0.00222222	0.393746	0.288734	0.476289	450	0.00222222
398	Chiba.phy.nex	148.071	138.061	140.261	0.0629152	0.0314204	0.0901085	560.658	0.00222222	0.206921	-0.00556324	0.142127	0.25936	-0.0078429	-0.00319764	450	0.00222222	0.387349	0.274359	0.469429	450	0.00222222
399	Chiba.phy.nex	151.056	138.631	141.976	0.0653349	0.0350888	0.0979206	356.853	0.00444444	0.209472	-0.00561373	0.161547	0.264057	-0.007873	-0.0035255	385.672	0.00222222	0.399414	0.297653	0.485151	450	0.00222222
400	Chiba.phy.nex	145.459	136.896	137.277	0.0649835	0.037891	0.0964538	450	0.00222222	0.179845	-0.00425696	0.127498	0.232698	-0.00636143	-0.00223209	244.832	0.00222222	0.398929	0.280434	0.483182	450	0.00222222
401	Cruzado.phy.nex	335.3	318.071	315.38	0.0281035	0.0172538	0.0376977	407.442	0.00222222	0.0765317	-0.000596	0.0591242	0.0947858	-0.000806	-0.000343	450	0.00222222	0.309215	0.251842	0.364818	535.805	0.00222222
402	Cruzado.phy.nex	354.651	331.388	328.217	0.0268722	0.0157682	0.0390281	242.6	0.00222222	0.08613	-0.000763	0.0713708	0.101185	-0.000951	-0.000508	450	0.00222222	0.32308	0.259311	0.366787	450	0.00222222
403	Cruzado.phy.nex	343.836	325.89	322.619	0.0241705	0.0110457	0.0355721	386.418	0.00222222	0.0814564	-0.000697	0.0630242	0.0987918	-0.000966	-0.000487	450	0.00222222	0.315912	0.262134	0.365385	450	0.00222222
404	Cruzado.phy.nex	344.503	324.571	320.081	0.029145	0.0183204	0.0393856	395.972	0.00222222	0.0783079	-0.000614	0.0624016	0.0932164	-0.000819	-0.000393	481.504	0.00222222	0.324426	0.26955	0.370853	349.032	0.00222222
405	Cruzado.phy.nex	348.127	326.812	322.666	0.0288854	0.0167582	0.0415694	450	0.00222222	0.0879491	-0.000781	0.071478	0.103445	-0.0010001	-0.000504	450	0.00222222	0.32885	0.269388	0.371928	450	0.00222222
406	Cruzado.phy.nex	350.176	330.761	326.071	0.0286536	0.0172339	0.0389186	450	0.00222222	0.0804842	-0.000685	0.0634265	0.0957285	-0.000894	-0.000487	450	0.00222222	0.320019	0.267263	0.363357	450	0.00222222
407	Cruzado.phy.nex	349.12	327.178	324.238	0.0283378	0.0162139	0.0384166	450	0.00222222	0.0861465	-0.000771	0.0691114	0.101966	-0.000991	-0.000545	450	0.00222222	0.322151	0.268767	0.372238	491.08	0.00222222
408	Cruzado.phy.nex	341.631	321.805	320.592	0.0263067	0.0154863	0.0367274	450	0.00222222	0.0800889	-0.000659	0.0633208	0.0958069	-0.000895	-0.000447	450	0.00222222	0.30427	0.250377	0.358164	450	0.00222222
409	Cruzado.phy.nex	344.041	323.765	321.981	0.0277856	0.0169205	0.0397269	450	0.00222222	0.0849526	-0.000729	0.0707198	0.102333	-0.000939	-0.000483	522.391	0.00222222	0.329453	0.274161	0.382121	384.546	0.00222222
410	Cruzado.phy.nex	336.147	318.352	317.709	0.0237662	0.0130822	0.0342753	450	0.00222222	0.0754715	-0.000582	0.057611	0.0912204	-0.000769	-0.000375	450	0.00222222	0.302594	0.249014	0.356677	450	0.00222222
411	Cruzado.phy.nex	337.09	319.957	317.375	0.0265419	0.0168219	0.0390546	450	0.00222222	0.0746936	-0.000569	0.0571451	0.0886313	-0.000753	-0.00037	450	0.00222222	0.311502	0.257825	0.359383	450	0.00222222
412	Cruzado.phy.nex	333.346	316.843	313.599	0.0305666	0.0194319	0.0434404	329.057	0.00222222	0.0741015	-0.000546	0.0588741	0.0917194	-0.000766	-0.000328	450	0.00222222	0.318245	0.263717	0.3631	450	0.00222222
413	Cruzado.phy.nex	343.889	321.137	319.408	0.028654	0.0165472	0.0388503	380.323	0.00222222	0.0847906	-0.0007	0.0696046	0.102341	-0.000922	-0.000455	450	0.00222222	0.329828	0.279256	0.374958	578.251	0.00222222
414	Cruzado.phy.nex	349.209	328.099	326.655	0.0245239	0.0129224	0.0363958	450	0.00222222	0.0917823	-0.000838	0.0727757	0.107193	-0.00107875	-0.00059	450	0.00222222	0.331928	0.274466	0.38033	450	0.00222222
415	Cruzado.phy.nex	339.965	318.699	318.389	0.0266631	0.0160046	0.0373144	547.807	0.00222222	0.0754172	-0.000588	0.0587575	0.0898432	-0.000787	-0.000374	535.191	0.00222222	0.303895	0.251776	0.354025	450	0.00222222
416	Cruzado.phy.nex	343.225	325.179	319.211	0.0295266	0.019127	0.0386906	450	0.00222222	0.069723	-0.000494	0.0548299	0.0836284	-0.000699	-0.000305	450	0.00222222	0.31081	0.260294	0.356442	450	0.00222222
417	Cruzado.phy.nex	341.413	321.663	319.094	0.026407	0.0154735	0.0366796	386.855	0.00222222	0.0750011	-0.000575	0.0587619	0.0902006	-0.00081	-0.000404	389.351	0.00222222	0.305649	0.2546	0.352133	450	0.00222222
418	Cruzado.phy.nex	351.334	329.095	326.667	0.026559	0.0154592	0.0391089	450	0.00222222	0.0899966	-0.000813	0.0722682	0.104678	-0.00103049	-0.00059	450	0.00222222	0.338907	0.292299	0.384238	736.082	0.00222222
419	Cruzado.phy.nex	354.152	327.669	323.695	0.0307408	0.0182181	0.0414935	370.551	0.00222222	0.0876852	-0.000763	0.0737675	0.104495	-0.000992	-0.000537	450	0.00222222	0.337574	0.291902	0.378999	450	0.00222222
420	Cruzado.phy.nex	341.959	323.831	322.792	0.0232763	0.010577	0.0336773	450	0.00444444	0.0779038	-0.000646	0.0601813	0.0928868	-0.000872	-0.000437	450	0.00222222	0.300547	0.251726	0.359662	321.527	0.00222222
421	Cruzado.phy.nex	350.941	325.755	322.401	0.0334914	0.022042	0.0427646	287.462	0.00222222	0.0825804	-0.000692	0.0642248	0.0953263	-0.000934	-0.000478	450	0.00222222	0.330074	0.278741	0.370135	364.805	0.00222222
422	Cruzado.phy.nex	350.106	328.572	326.273	0.0263763	0.0152782	0.0392017	382.85	0.00222222	0.0882644	-0.000799	0.0726476	0.106129	-0.00106106	-0.000571	450	0.00222222	0.328879	0.274781	0.379298	450	0.00222222
423	Cruzado.phy.nex	338.409	319.988	319.645	0.0258708	0.0157657	0.0369494	450	0.00222222	0.0735978	-0.000555	0.054358	0.0871229	-0.000734	-0.000343	517.55	0.00222222	0.301027	0.238794	0.351331	450	0.00222222
424	Cruzado.phy.nex	342.827	321.242	318.239	0.0305426	0.0192218	0.0409366	368.733	0.00222222	0.0798283	-0.00064	0.0652149	0.0958397	-0.000878	-0.000443	450	0.00222222	0.32696	0.276806	0.367607	450	0.00222222
425	Cruzado.phy.nex	339.215	319.275	318.195	0.0269422	0.0153223	0.0377832	313.569	0.00222222	0.0766376	-0.000606	0.0624324	0.0922978	-0.000787	-0.000387	517.053	0.00222222	0.3065	0.254477	0.357329	450	0.00222222
426	Cruzado.phy.nex	346.159	324.116	324.42	0.0241779	0.0130803	0.0375348	525.441	0.00222222	0.0936883	-0.000871	0.0774172	0.110227	-0.00111087	-0.000626	450	0.00222222	0.33535	0.282223	0.386873	450	0.00222222
427	Cruzado.phy.nex	339.619	319.326	317.139	0.0278103	0.0161338	0.038689	450	0.00222222	0.0804567	-0.000646	0.0637979	0.0948547	-0.000876	-0.000443	450	0.00222222	0.322165	0.266725	0.371108	450	0.00222222
428	Cruzado.phy.nex	347.127	324.668	321.907	0.02848	0.018223	0.0398183	450	0.00222222	0.0839804	-0.000727	0.0678752	0.0985107	-0.000952	-0.000515	450	0.00222222	0.316106	0.253522	0.365227	310.19	0.00222222
429	Cruzado.phy.nex	352.992	330.521	324.223	0.0317858	0.0193676	0.0447006	343.969	0.00222222	0.0851054	-0.000731	0.0679735	0.102194	-0.00100329	-0.000528	450	0.00222222	0.336775	0.286846	0.382088	450	0.00222222
430	Cruzado.phy.nex	343.012	323.591	316.175	0.0306099	0.0182822	0.0461506	491.891	0.00222222	0.0891806	-0.00076	0.0734666	0.105187	-0.00102393	-0.000529	450	0.00222222	0.362207	0.309732	0.404854	382.494	0.00222222
431	Cruzado.phy.nex	349.252	326.489	323.423	0.0271136	0.0162731	0.0382752	450	0.00222222	0.0804696	-0.000668	0.0659285	0.0972137	-0.000869	-0.000454	450	0.00222222	0.31645	0.267198	0.361332	309.538	0.00222222
432	Cruzado.phy.nex	334.754	318.385	317.826	0.0239914	0.0136478	0.0353393	450	0.00222222	0.0704549	-0.000522	0.0554493	0.0852799	-0.0007	-0.000344	450	0.00222222	0.293602	0.233457	0.349319	450	0.00222222
433	Cruzado.phy.nex	350.316	327.132	325.593	0.0284504	0.0168363	0.0379174	450	0.00222222	0.0839563	-0.000737	0.0634775	0.097155	-0.000985	-0.000507	450	0.00222222	0.312294	0.250968	0.358992	450	0.00222222
434	Cruzado.phy.nex	348.198	326.646	324.064	0.0280555	0.0173979	0.0386033	450	0.00222222	0.0858216	-0.000745	0.0710716	0.100608	-0.000941	-0.000522	450	0.00222222	0.336751	0.284252	0.382514	450	0.00222222
435	Cruzado.phy.nex	341.839	321.935	322.126	0.0234121	0.0131238	0.034611	450	0.00222222	0.0862226	-0.000762	0.0674833	0.103269	-0.000976	-0.000488	450	0.00222222	0.316561	0.260103	0.373717	579.037	0.00222222
436	Cruzado.phy.nex	346.497	324.672	320.539	0.0281185	0.0169791	0.0384541	450	0.00222222	0.0827027	-0.000678	0.0688031	0.0983805	-0.000889	-0.000484	212.772	0.00222222	0.330959	0.271576	0.371067	450	0.00222222
437	Cruzado.phy.nex	345.811	324.682	323.126	0.0279193	0.0161859	0.0382008	450	0.00222222	0.0822892	-0.000703	0.0625345	0.0993814	-0.000966	-0.00048	522.7	0.00222222	0.317283	0.267964	0.376847	450	0.00222222
438	Cruzado.phy.nex	339.749	319.87	318.444	0.0266425	0.0142727	0.0355857	527.694	0.00222222	0.0755221	-0.000582	0.0598003	0.090869	-0.000768	-0.000373	451.2	0.00222222	0.306887	0.259867	0.356817	450	0.00222222
439	Cruzado.phy.nex	346.243	328.106	324.813	0.0237591	0.0129441	0.0340721	381.041	0.00222222	0.0741512	-0.00058	0.0577688	0.0896457	-0.00076	-0.000379	507.859	0.00222222	0.301234	0.251152	0.351607	551.39	0.00222222
440	Cruzado.phy.nex	354.001	331.116	327.497	0.0282015	0.0167673	0.03934	531.409	0.00222222	0.0881183	-0.000778	0.0736775	0.105615	-0.000995	-0.000536	450	0.00222222	0.328604	0.276279	0.372259	450	0.00222222
441	Cruzado.phy.nex	344.689	322.768	321.183	0.028863	0.0177195	0.0403765	450	0.00222222	0.0839109	-0.000711	0.0651707	0.0990587	-0.000932	-0.000471	450	0.00222222	0.316156	0.265683	0.371559	371.905	0.00222222
442	Cruzado.phy.nex	355.002	327.226	326.63	0.0299363	0.015509	0.0412651	246.196	0.00222222	0.0963198	-0.000917	0.0795853	0.110686	-0.00112529	-0.000667	473.313	0.00222222	0.334087	0.274812	0.38486	450	0.00222222
443	Cruzado.phy.nex	341.971	325.086	320.023	0.0275673	0.0163903	0.0380783	222.193	0.00222222	0.0721003	-0.000549	0.0560574	0.0886729	-0.000755	-0.000343	450	0.00222222	0.305458	0.252352	0.353728	450	0.00222222
444	Cruzado.phy.nex	354.368	330.9	324.328	0.0319365	0.0204158	0.0437706	299.779	0.00222222	0.0855786	-0.000727	0.0699736	0.100778	-0.000968	-0.000517	450	0.00222222	0.339167	0.288231	0.374792	450	0.00222222
445	Cruzado.phy.nex	356.965	330.932	329.069	0.0291141	0.0197798	0.0397665	450	0.00222222	0.087105	-0.000779	0.0701542	0.102494	-0.000992	-0.00055	380.098	0.00222222	0.324246	0.267663	0.37291	450	0.00222222
446	Cruzado.phy.nex	338.057	319.635	318.355	0.027532	0.0144983	0.0379447	450	0.00222222	0.0858414	-0.000742	0.0694226	0.104489	-0.00100268	-0.000504	450	0.00222222	0.322828	0.26886	0.386968	450	0.00222222
447	Cruzado.phy.nex	335.039	317.837	317.459	0.0236653	0.0123387	0.0344107	450	0.00222222	0.0773168	-0.000625	0.0578893	0.0919932	-0.000841	-0.000421	450	0.00222222	0.296553	0.247613	0.362653	455.061	0.00222222
448	Cruzado.phy.nex	350.546	326.658	320.542	0.0331858	0.0201819	0.045581	450	0.00222222	0.090395	-0.000797	0.0757746	0.107351	-0.00104946	-0.000538	450	0.00222222	0.356647	0.311571	0.389127	450	0.00222222
449	Cruzado.phy.nex	334.388	318.07	315.97	0.0265568	0.0159649	0.0384371	377.024	0.00222222	0.0719868	-0.000526	0.0581718	0.0878102	-0.000734	-0.000355	450	0.00222222	0.306446	0.239117	0.35333	450	0.00222222
450	Cruzado.phy.nex	343.167	320.962	318.942	0.0298271	0.0189562	0.0419103	450	0.00222222	0.0830307	-0.000688	0.0657463	0.0977173	-0.000918	-0.000482	450	0.00222222	0.331843	0.282553	0.375267	388.709	0.00222222
451	Cruzado.phy.nex	344.086	322.171	321.229	0.0246156	0.01441	0.0362182	450	0.00222222	0.0823979	-0.000703	0.0668191	0.098497	-0.000904	-0.000501	450	0.00222222	0.313121	0.25835	0.359857	450	0.00222222
452	Cruzado.phy.nex	344.519	323.739	321.377	0.0262051	0.0166686	0.0368713	450	0.00222222	0.0794785	-0.000644	0.0641677	0.0936527	-0.000817	-0.000439	336.416	0.00222222	0.3161	0.264159	0.361438	450	0.00222222
453	Cruzado.phy.nex	338.866	318.735	316.472	0.0280436	0.0155195	0.0379126	288.519	0.00222222	0.0779852	-0.000604	0.0593433	0.0914638	-0.0008	-0.000361	450	0.00222222	0.316085	0.260413	0.364661	385.824	0.00222222
454	Cruzado.phy.nex	337.668	318.603	318.908	0.0242905	0.0143645	0.0359123	298.73	0.00222222	0.0726775	-0.000551	0.0596035	0.086881	-0.000718	-0.00036	362.836	0.00222222	0.293342	0.236552	0.345911	266.622	0.00222222
455	Cruzado.phy.nex	348.478	323.866	323.482	0.0268483	0.0155297	0.0399693	450	0.00222222	0.094591	-0.000874	0.0788677	0.111241	-0.00112061	-0.00064	516.171	0.00222222	0.348543	0.298979	0.390996	349.538	0.00222222
456	Cruzado.phy.nex	345.025	324.232	320.098	0.0293605	0.0178748	0.0408939	450	0.00222222	0.0865058	-0.000758	0.0700256	0.101303	-0.00100152	-0.000525	380.211	0.00222222	0.339127	0.297414	0.382498	450	0.00222222
457	Cruzado.phy.nex	344.117	324.116	320.511	0.0272772	0.0166302	0.0375625	450	0.00222222	0.078012	-0.000618	0.0614732	0.0928873	-0.000814	-0.000393	450	0.00222222	0.319033	0.263794	0.355399	450	0.00222222
458	Cruzado.phy.nex	338.363	320.953	317.722	0.0289169	0.0174723	0.0393657	319.405	0.00222222	0.0702748	-0.000522	0.0559692	0.0876082	-0.000714	-0.000315	371.177	0.00222222	0.300592	0.250554	0.349061	450	0.00222222
459	Cruzado.phy.nex	348.111	326.99	326.377	0.0250155	0.013038	0.0367226	334.821	0.00222222	0.0920407	-0.000867	0.0761396	0.110837	-0.00115554	-0.000608	450	0.00222222	0.329265	0.274374	0.380667	374.45	0.00222222
460	Cruzado.phy.nex	357.069	331.197	325.929	0.0314169	0.0199356	0.040865	519.963	0.00222222	0.0854579	-0.000749	0.0678645	0.0986392	-0.000963	-0.000518	450	0.00222222	0.327076	0.27996	0.371342	450	0.00222222
461	Cruzado.phy.nex	340.95	321.638	316.791	0.0282898	0.015545	0.0388216	450	0.00222222	0.0773249	-0.000611	0.0634975	0.0960876	-0.000836	-0.000402	450	0.00222222	0.320457	0.271241	0.360041	450	0.00222222
462	Cruzado.phy.nex	333.057	317.651	316.081	0.0278443	0.0165396	0.0376533	450	0.00222222	0.0697995	-0.000511	0.0554243	0.0875088	-0.000726	-0.000314	730.298	0.00222222	0.297174	0.232568	0.346513	532.413	0.00222222
463	Cruzado.phy.nex	347.654	324.432	323.26	0.0264106	0.0137934	0.0368897	450	0.00222222	0.0868505	-0.000758	0.0713212	0.103316	-0.000991	-0.000528	450	0.00222222	0.329402	0.271832	0.378389	450	0.00222222
464	Cruzado.phy.nex	348.904	325.953	321.909	0.0313419	0.0210925	0.0414892	450	0.00222222	0.0743687	-0.000552	0.059055	0.0897431	-0.000765	-0.00035	450	0.00222222	0.316205	0.261511	0.355415	362.065	0.00222222
465	Cruzado.phy.nex	342.558	323.139	320.683	0.0248699	0.0146218	0.0364735	450	0.00222222	0.0755086	-0.000582	0.060857	0.0906595	-0.000779	-0.000387	450	0.00222222	0.308985	0.25283	0.354687	305.689	0.00222222
466	Cruzado.phy.nex	344.948	325.531	326.047	0.0237212	0.0117152	0.0346839	450	0.00222222	0.0900009	-0.000824	0.0727208	0.107363	-0.00109797	-0.000595	450	0.00222222	0.319329	0.265732	0.38144	450	0.00222222
467	Cruzado.phy.nex	344.585	322.483	323	0.0256342	0.0132918	0.0375135	450	0.00444444	0.0958566	-0.000902	0.0789508	0.113072	-0.00116578	-0.000671	450	0.00222222	0.345258	0.281993	0.391973	450	0.00222222
468	Cruzado.phy.nex	355.829	332.019	325.927	0.0317014	0.0201138	0.0437763	450	0.00222222	0.0936034	-0.000859	0.0788651	0.112831	-0.00109614	-0.000602	450	0.00222222	0.348544	0.294145	0.389354	450	0.00222222
469	Cruzado.phy.nex	351.43	328.725	324.304	0.0260989	0.0155928	0.0396857	513.178	0.00222222	0.0844281	-0.000699	0.0698327	0.0996599	-0.000923	-0.000511	389.097	0.00222222	0.33557	0.280103	0.370819	391.082	0.00222222
470	Cruzado.phy.nex	340.943	322.284	320.731	0.0234885	0.0124022	0.0334771	450	0.00222222	0.0760275	-0.000602	0.0587513	0.0907294	-0.000808	-0.000405	450	0.00222222	0.302737	0.243868	0.357611	450	0.00222222
471	Cruzado.phy.nex	345.254	323.095	320.993	0.0272591	0.0161015	0.039956	520.869	0.00222222	0.0889799	-0.00078	0.0729393	0.10384	-0.000983	-0.000521	450	0.00222222	0.335563	0.274811	0.37585	450	0.00222222
472	Cruzado.phy.nex	346.202	325.386	323.18	0.0266103	0.0127351	0.0369493	450	0.00222222	0.0886787	-0.000786	0.0731816	0.104445	-0.00100735	-0.000545	320.356	0.00222222	0.338946	0.284339	0.385469	450	0.00222222
473	Cruzado.phy.nex	334.916	317.366	316.181	0.026643	0.0159703	0.0378933	450	0.00222222	0.0771381	-0.000601	0.056776	0.0934602	-0.000841	-0.000374	450	0.00222222	0.308871	0.239929	0.359211	450	0.00222222
474	Cruzado.phy.nex	357.848	331.341	324.581	0.0331885	0.0210413	0.0444764	450	0.00222222	0.0874398	-0.000739	0.0725602	0.100973	-0.000927	-0.000482	450	0.00222222	0.346931	0.304032	0.381094	379.802	0.00222222
475	Cruzado.phy.nex	340.7	322.928	317.845	0.0273792	0.0167426	0.0375504	263.305	0.00222222	0.0732455	-0.000551	0.0545959	0.0906652	-0.000754	-0.000326	450	0.00222222	0.317953	0.276138	0.357872	450	0.00222222
476	Cruzado.phy.nex	350.055	325.696	325.172	0.025465	0.0152851	0.0366245	450	0.00222222	0.0841006	-0.000725	0.068342	0.0980622	-0.00091	-0.000471	375.304	0.00222222	0.31654	0.264311	0.365725	450	0.00222222
477	Cruzado.phy.nex	334.74	317.428	315.696	0.0265758	0.0152637	0.0359506	450	0.00222222	0.0704252	-0.000502	0.0543951	0.0838994	-0.000674	-0.000315	333.95	0.00222222	0.305579	0.253313	0.350378	450	0.00222222
478	Cruzado.phy.nex	352.327	332.233	328.019	0.0258171	0.0123082	0.0383741	379.649	0.00222222	0.0931716	-0.000881	0.0736708	0.107942	-0.0011128	-0.000627	566.263	0.00222222	0.335725	0.280569	0.383803	450	0.00222222
479	Cruzado.phy.nex	344.354	322.363	321.243	0.025715	0.0146113	0.0371318	347.306	0.00222222	0.0852276	-0.000733	0.069017	0.0995289	-0.000937	-0.000522	450	0.00222222	0.32723	0.261006	0.375481	386.1	0.00222222
480	Cruzado.phy.nex	350.517	328.119	323.998	0.0288912	0.0181599	0.0430492	450	0.00222222	0.0939363	-0.000872	0.0768372	0.112581	-0.00110142	-0.000585	516.827	0.00222222	0.347711	0.292076	0.392301	450	0.00222222
481	Cruzado.phy.nex	361.478	335.029	330.455	0.0280423	0.0156305	0.0394343	387.397	0.00222222	0.0894357	-0.000805	0.0729502	0.105467	-0.00103077	-0.000575	567.193	0.00222222	0.333112	0.293331	0.378371	450	0.00222222
482	Cruzado.phy.nex	355.267	334.649	331.926	0.0218878	0.00776827	0.0313582	450	0.00222222	0.0857	-0.000766	0.0676508	0.101176	-0.000991	-0.000581	450	0.00222222	0.307191	0.250845	0.353882	450	0.00222222
483	Cruzado.phy.nex	345.163	323.465	320.886	0.0262612	0.0126662	0.0388241	450	0.00222222	0.0854947	-0.000724	0.068802	0.0998841	-0.000925	-0.00052	450	0.00222222	0.334142	0.279226	0.379966	450	0.00222222
484	Cruzado.phy.nex	341.359	318.516	315.875	0.0298718	0.01645	0.0416615	450	0.00222222	0.0934646	-0.000833	0.0770143	0.111973	-0.00112452	-0.000595	546.101	0.00222222	0.358797	0.297744	0.39536	450	0.00222222
485	Cruzado.phy.nex	341.131	321.748	320.286	0.0236554	0.012657	0.0350024	450	0.00222222	0.0740018	-0.000571	0.0602541	0.0907488	-0.000735	-0.000388	450	0.00222222	0.30222	0.244343	0.350387	394.28	0.00222222
486	Cruzado.phy.nex	345.728	322.772	323.612	0.0243045	0.0126889	0.0344104	450	0.00222222	0.0825905	-0.0007	0.0654314	0.0974414	-0.0009	-0.000502	450	0.00222222	0.307565	0.246629	0.367046	450	0.00222222
487	Cruzado.phy.nex	341.25	321.573	318.304	0.0296294	0.0187297	0.039147	450	0.00222222	0.0708166	-0.000518	0.056677	0.0838364	-0.000706	-0.000334	450	0.00222222	0.304564	0.254504	0.349797	450	0.00222222
488	Cruzado.phy.nex	347.637	326.351	322.7	0.0266269	0.0142967	0.0376724	383.505	0.00222222	0.0885859	-0.000784	0.0714402	0.107856	-0.00104448	-0.000536	450	0.00222222	0.334702	0.280236	0.38244	450	0.00222222
489	Cruzado.phy.nex	339.084	321.89	318.75	0.0280811	0.0151666	0.0370947	450	0.00222222	0.0765074	-0.000606	0.0584699	0.0925898	-0.000843	-0.000384	450	0.00222222	0.311419	0.254147	0.357755	352.049	0.00222222
490	Cruzado.phy.nex	338.022	321.076	318.858	0.026404	0.0149175	0.0351758	383.625	0.00222222	0.0710955	-0.000522	0.0553111	0.0872388	-0.000719	-0.000311	450	0.00222222	0.301945	0.245394	0.351237	450	0.00222222
491	Cruzado.phy.nex	351.546	328.374	326	0.0265691	0.0143107	0.0393591	450	0.00222222	0.0944383	-0.000892	0.0766205	0.112494	-0.00115441	-0.00066	450	0.00222222	0.33959	0.275345	0.384146	450	0.00222222
492	Cruzado.phy.nex	341.477	321.682	320.332	0.0266339	0.0171094	0.0386891	450	0.00222222	0.0717307	-0.000534	0.0565613	0.0862074	-0.000718	-0.000347	450	0.00222222	0.298475	0.245793	0.343236	415.329	0.00222222
493	Cruzado.phy.nex	342.602	322.651	319.279	0.026639	0.0132502	0.0369599	450	0.00222222	0.0835375	-0.000704	0.0673037	0.0995383	-0.000935	-0.000474	450	0.00222222	0.332316	0.281851	0.376899	450	0.00222222
494	Cruzado.phy.nex	356.574	332.484	329.75	0.0282101	0.0173062	0.0416137	285.99	0.00222222	0.0893586	-0.000794	0.0736763	0.1047	-0.00103572	-0.000599	477.126	0.00222222	0.335413	0.283125	0.377879	450	0.00222222
495	Cruzado.phy.nex	333.182	315.8	315.922	0.0242309	0.0142078	0.0337942	450	0.00222222	0.0728508	-0.000552	0.0576007	0.0894254	-0.000743	-0.000371	450	0.00222222	0.291489	0.229759	0.344392	513.702	0.00222222
496	Cruzado.phy.nex	337.095	319.616	318.415	0.0259513	0.0138911	0.0356021	350.003	0.00222222	0.0771747	-0.000622	0.0590653	0.0917803	-0.000858	-0.000421	376.951	0.00222222	0.302342	0.246932	0.350964	377.438	0.00222222
497	Cruzado.phy.nex	357.103	330.518	324.873	0.0318091	0.0190066	0.041924	450	0.00222222	0.0868246	-0.000736	0.0705685	0.100745	-0.000945	-0.000506	450	0.00222222	0.337543	0.293156	0.376853	450	0.00222222
498	Cruzado.phy.nex	342.885	321.736	320.533	0.0273703	0.0164876	0.0401483	450	0.00222222	0.0826776	-0.000687	0.0663555	0.0979327	-0.000881	-0.000479	542.725	0.00222222	0.322185	0.265455	0.37717	450	0.00222222
499	Cruzado.phy.nex	332.51	316.081	313.172	0.0283777	0.0156533	0.0386382	472.884	0.00222222	0.0699693	-0.000501	0.0551053	0.0877551	-0.000708	-0.000299	450	0.00222222	0.304503	0.248374	0.351817	450	0.00222222
500	Cruzado.phy.nex	340.979	320.113	317.383	0.0290802	0.0175835	0.0389914	360.571	0.00222222	0.0763897	-0.000599	0.0615537	0.0923203	-0.000798	-0.000386	450	0.00222222	0.307648	0.254558	0.354168	450	0.00222222
501	GonzalezRiga.phy.nex	441.34	436.05	431.809	0.00959416	0.00296366	0.0184201	450	0.0133333	0.0611621	-0.000442	0.043191	0.0744776	-0.000552	-0.000307	450	0.00222222	0.247275	0.190508	0.30103	450	0.00222222
502	GonzalezRiga.phy.nex	444.926	442.66	438.147	0.0112396	0.00335094	0.019371	378.54	0.00888889	0.06806	-0.00049	0.0532676	0.0823219	-0.000623	-0.000377	450	0.00222222	0.277043	0.222087	0.334176	517.648	0.00222222
503	GonzalezRiga.phy.nex	431.615	424.955	423.577	0.00772586	0.00111749	0.0143419	450	0.0222222	0.0576899	-0.000397	0.0417956	0.0719068	-0.000523	-0.000285	273.926	0.00222222	0.228582	0.159644	0.286389	450	0.00222222
504	GonzalezRiga.phy.nex	439.779	435.051	430.594	0.0099995	0.00242868	0.0167163	450	0.0133333	0.0619051	-0.000419	0.0469591	0.0738773	-0.000528	-0.000312	432.203	0.00222222	0.259074	0.20782	0.319886	450	0.00222222
505	GonzalezRiga.phy.nex	443.52	439.897	435.101	0.0108519	0.00189499	0.0195924	744.745	0.0177778	0.0666902	-0.000482	0.04826	0.081159	-0.000611	-0.00034	445.648	0.00222222	0.27487	0.207449	0.32946	450	0.00222222
506	GonzalezRiga.phy.nex	443.866	440.928	436.078	0.00978459	0.0026701	0.0182686	450	0.00888889	0.0637394	-0.000469	0.0490845	0.0785015	-0.000591	-0.000348	450	0.00222222	0.257575	0.186632	0.316292	450	0.00222222
507	GonzalezRiga.phy.nex	446.594	444.888	439.975	0.0105915	0.00333564	0.0187993	450	0.00888889	0.0689983	-0.000501	0.0531555	0.0807553	-0.00061	-0.000387	450	0.00222222	0.274477	0.216942	0.334728	450	0.00222222
508	GonzalezRiga.phy.nex	441.447	439.676	434.319	0.00942865	0.00147149	0.0167362	450	0.0222222	0.0594197	-0.000421	0.0417478	0.0726452	-0.000532	-0.000274	450	0.00222222	0.247151	0.190728	0.316081	450	0.00222222
509	GonzalezRiga.phy.nex	443.014	439.853	434.377	0.0106046	0.0017338	0.0189253	399.034	0.0222222	0.0685638	-0.00048	0.0547171	0.0830261	-0.000583	-0.000356	386.411	0.00222222	0.268286	0.208656	0.328085	450	0.00222222
510	GonzalezRiga.phy.nex	431.743	427.394	425.203	0.00800081	0.00136698	0.0156761	450	0.0266667	0.055653	-0.00038	0.0413219	0.0713852	-0.000499	-0.000266	450	0.00222222	0.226046	0.166926	0.285855	450	0.00222222
511	GonzalezRiga.phy.nex	440.255	435.759	432.133	0.00958762	0.00133999	0.0171216	450	0.0222222	0.0623672	-0.000452	0.0442709	0.0756949	-0.000584	-0.000337	534.583	0.00222222	0.249324	0.190113	0.304934	450	0.00222222
512	GonzalezRiga.phy.nex	444.067	440.669	437.459	0.0109678	0.00286167	0.0183373	450	0.00888889	0.063001	-0.000441	0.049266	0.0763242	-0.000547	-0.000329	450	0.00222222	0.266122	0.208825	0.319416	450	0.00222222
513	GonzalezRiga.phy.nex	440.476	438.917	432.621	0.00992349	0.00212266	0.0174801	450	0.0222222	0.0614681	-0.000449	0.0461176	0.0795744	-0.00059	-0.00032	450	0.00222222	0.257307	0.182685	0.30762	381.306	0.00222222
514	GonzalezRiga.phy.nex	435.776	432.747	429.847	0.00842506	0.00167057	0.0166091	482.409	0.04	0.0589042	-0.000414	0.0416535	0.0754522	-0.000539	-0.000277	450	0.00222222	0.243335	0.184995	0.315027	450	0.00222222
515	GonzalezRiga.phy.nex	443.506	440.01	436.78	0.0107652	0.00283976	0.0191372	455.672	0.0177778	0.0667884	-0.000492	0.0512806	0.0812161	-0.000638	-0.000374	527.425	0.00222222	0.268511	0.206327	0.323229	450	0.00222222
516	GonzalezRiga.phy.nex	444.027	441.607	436.534	0.0111683	0.00252173	0.0192834	450	0.0222222	0.063562	-0.000452	0.0500319	0.0789144	-0.000594	-0.000346	371.288	0.00222222	0.267527	0.211637	0.326858	450	0.00222222
517	GonzalezRiga.phy.nex	444.962	444.59	439.472	0.0104649	0.00175644	0.0179853	450	0.0133333	0.0645077	-0.000467	0.0480781	0.0806181	-0.000607	-0.000338	450	0.00222222	0.274503	0.213538	0.333471	450	0.00222222
518	GonzalezRiga.phy.nex	441.593	438.716	433.389	0.00915041	0.00167311	0.0165815	450	0.00888889	0.0618638	-0.000444	0.0457632	0.0767628	-0.000573	-0.000304	450	0.00222222	0.255066	0.181101	0.307324	450	0.00222222
519	GonzalezRiga.phy.nex	446.002	444.416	441.463	0.0101925	0.0027591	0.0172531	450	0.00888889	0.0641202	-0.000472	0.0486508	0.0771178	-0.000595	-0.000336	450	0.00222222	0.265053	0.195842	0.322891	374.801	0.00222222
520	GonzalezRiga.phy.nex	442.804	440.262	437.56	0.00997337	0.00115427	0.0181052	450	0.04	0.0615782	-0.000445	0.0458409	0.0782467	-0.000582	-0.000314	450	0.00222222	0.256757	0.188737	0.316269	450	0.00222222
521	GonzalezRiga.phy.nex	445.454	443.352	437.715	0.0110953	0.00275292	0.0186545	532.963	0.00222222	0.0652142	-0.000468	0.0506463	0.0797951	-0.000571	-0.000337	450	0.00222222	0.261345	0.212454	0.314074	450	0.00222222
522	GonzalezRiga.phy.nex	441.977	437.216	432.147	0.010191	0.00172632	0.0174288	390.69	0.0177778	0.0632198	-0.000462	0.0501466	0.0773043	-0.000579	-0.000347	450	0.00222222	0.25625	0.192998	0.310114	450	0.00222222
523	GonzalezRiga.phy.nex	441.349	437.904	433.124	0.0104467	0.00259331	0.0192766	534.72	0.0177778	0.0630197	-0.000452	0.0446006	0.076747	-0.000586	-0.000326	389.622	0.00222222	0.263317	0.203195	0.321114	392.916	0.00222222
524	GonzalezRiga.phy.nex	444.334	441.555	435.319	0.0108421	0.00186598	0.0179151	450	0.0133333	0.0667167	-0.000475	0.0512974	0.0807209	-0.00059	-0.000351	472.149	0.00222222	0.275805	0.21126	0.324878	855.568	0.00222222
525	GonzalezRiga.phy.nex	442.815	440.24	435.419	0.00899385	0.000874	0.0157225	450	0.0222222	0.059317	-0.000438823	0.0399776	0.0745972	-0.000564	-0.00029	450	0.00222222	0.242363	0.181614	0.299621	450	0.00222222
526	GonzalezRiga.phy.nex	441.308	436.332	432.554	0.00991454	0.00178052	0.0171536	450	0.0133333	0.0642764	-0.000463	0.047191	0.0796399	-0.000586	-0.000326	450	0.00222222	0.25265	0.188347	0.306533	450	0.00222222
527	GonzalezRiga.phy.nex	431.909	426.894	424.8	0.00817099	0.000334	0.0153202	450	0.0266667	0.0588411	-0.000414	0.0437891	0.0749476	-0.000549	-0.000293	543.775	0.00222222	0.233264	0.172189	0.295329	450	0.00222222
528	GonzalezRiga.phy.nex	444.764	441.356	437.44	0.0107745	0.00242906	0.0192178	450	0.0133333	0.068738	-0.000512	0.0498857	0.0835899	-0.000645	-0.000364	450	0.00222222	0.27206	0.209536	0.331854	447.649	0.00222222
529	GonzalezRiga.phy.nex	442.892	441.978	436.194	0.0102865	0.00171259	0.0187595	782.487	0.0311111	0.0618813	-0.000444	0.0475286	0.0799245	-0.000585	-0.000323	419.122	0.00222222	0.265788	0.204465	0.33517	559.272	0.00222222
530	GonzalezRiga.phy.nex	441.587	438.319	433.502	0.00974019	0.000583	0.0168179	450	0.0266667	0.0626581	-0.000454	0.0446534	0.0765952	-0.000577	-0.000327	506.031	0.00222222	0.259472	0.202815	0.324002	570	0.00222222
531	GonzalezRiga.phy.nex	444.905	442.145	437.75	0.0107311	0.00272182	0.0204219	450	0.0266667	0.0665873	-0.000486	0.0513849	0.0836715	-0.000634	-0.000351	450	0.00222222	0.274464	0.219558	0.339092	450	0.00222222
532	GonzalezRiga.phy.nex	435.378	428.2	426.289	0.00901704	0.00176649	0.0150137	450	0.00888889	0.0584294	-0.000386	0.0440767	0.0705732	-0.000483	-0.000275	450	0.00222222	0.239611	0.176374	0.295256	450	0.00222222
533	GonzalezRiga.phy.nex	441.998	437.757	434.396	0.0103268	0.00111889	0.0177907	450	0.0222222	0.0662425	-0.000479	0.0498974	0.0800198	-0.00061	-0.000362	450	0.00222222	0.264754	0.199702	0.314054	450	0.00222222
534	GonzalezRiga.phy.nex	442.68	439.599	434.823	0.00930742	0.000589	0.0172958	450	0.0355556	0.0645843	-0.000468	0.0480473	0.0777066	-0.000584	-0.000334	450	0.00222222	0.25559	0.197659	0.317869	450	0.00222222
535	GonzalezRiga.phy.nex	440.508	436.165	431.594	0.0098432	0.00250257	0.0169166	376.773	0.0222222	0.0666587	-0.000472	0.0502614	0.0799995	-0.000581	-0.000343	450	0.00222222	0.258702	0.19656	0.315977	450	0.00222222
536	GonzalezRiga.phy.nex	441.612	438.112	434.092	0.00999846	0.001742	0.0175539	450	0.0177778	0.060017	-0.000432	0.0441154	0.0767491	-0.000563	-0.000304	450	0.00222222	0.250975	0.178844	0.304316	383.964	0.00222222
537	GonzalezRiga.phy.nex	443.912	439.816	435.434	0.00953615	0.000414	0.0168408	450	0.0177778	0.0661186	-0.000476	0.0518828	0.0810315	-0.000599	-0.000361	517.174	0.00222222	0.253029	0.188932	0.305181	450	0.00222222
538	GonzalezRiga.phy.nex	441.727	439.539	434.572	0.00923971	0.0015087	0.0170316	450	0.0311111	0.0588162	-0.000434	0.0424539	0.0732474	-0.000562	-0.000302	450	0.00222222	0.242061	0.176867	0.302753	541.884	0.00222222
539	GonzalezRiga.phy.nex	445.177	445.578	440.384	0.0101692	0.00278909	0.0182053	450	0.0266667	0.065872	-0.000483	0.0519067	0.0785727	-0.000597	-0.000369	450	0.00222222	0.260137	0.19949	0.32054	450	0.00222222
540	GonzalezRiga.phy.nex	443.122	440.814	434.802	0.0108218	0.00401893	0.0198081	392.041	0.00444444	0.0677265	-0.000478	0.0537544	0.0824556	-0.000609	-0.00037	443.369	0.00222222	0.268054	0.214212	0.324273	450	0.00222222
541	GonzalezRiga.phy.nex	443.289	442.605	438.011	0.00886647	-0.000316	0.0168856	532.608	0.0577778	0.058688	-0.000443	0.0417272	0.0759654	-0.00058	-0.000306	385.805	0.00222222	0.244724	0.171365	0.303286	380.088	0.00222222
542	GonzalezRiga.phy.nex	437.105	429.239	426.433	0.00920119	0.0021232	0.0162879	450	0.00888889	0.0591806	-0.0004	0.0452796	0.0721823	-0.000513	-0.000293	450	0.00222222	0.24644	0.192673	0.299174	450	0.00222222
543	GonzalezRiga.phy.nex	446.001	444.964	440.512	0.00944502	0.0018136	0.0174059	450	0.0311111	0.0615192	-0.000445	0.043871	0.075577	-0.000574	-0.000326	450	0.00222222	0.261113	0.19759	0.317529	450	0.00222222
544	GonzalezRiga.phy.nex	440.976	437.7	433.039	0.00930843	0.00274204	0.0162017	415.886	0.00222222	0.0580986	-0.000421	0.0425286	0.0724937	-0.000539	-0.000294	450	0.00222222	0.239625	0.181105	0.302048	450	0.00222222
545	GonzalezRiga.phy.nex	443.358	439.84	435.175	0.00978794	0.00237498	0.0176026	450	0.0133333	0.0645942	-0.000464	0.0479894	0.0789621	-0.000595	-0.000343	450	0.00222222	0.261555	0.198749	0.324471	519.265	0.00222222
546	GonzalezRiga.phy.nex	441.227	436.676	433.125	0.0102973	0.00374807	0.0174124	585.548	0.00444444	0.0633288	-0.000428	0.0503385	0.0752438	-0.000539	-0.000338	450	0.00222222	0.263443	0.211783	0.317702	450	0.00222222
547	GonzalezRiga.phy.nex	440.71	438.32	434.331	0.00915601	0.000652	0.0163085	539.122	0.0222222	0.062989	-0.000447	0.0476636	0.0774508	-0.000563	-0.000321	450	0.00222222	0.248154	0.187469	0.306991	450	0.00222222
548	GonzalezRiga.phy.nex	444.224	441.851	437.363	0.00989898	0.00252231	0.0176008	451.355	0.0133333	0.0642366	-0.000473	0.0469451	0.0787664	-0.000595	-0.000332	565.931	0.00222222	0.258461	0.199944	0.318949	450	0.00222222
549	GonzalezRiga.phy.nex	444.089	442.009	437.22	0.00983661	0.000917	0.0177525	389.292	0.0311111	0.0639117	-0.000469	0.0469561	0.0797706	-0.000594	-0.000332	450	0.00222222	0.261266	0.199038	0.325717	450	0.00222222
550	GonzalezRiga.phy.nex	445.714	444.981	440.353	0.00931324	0.00116921	0.0170769	450	0.0266667	0.0619613	-0.000462	0.0450625	0.0769923	-0.000603	-0.000339	450	0.00222222	0.25517	0.191236	0.30622	450	0.00222222
551	GonzalezRiga.phy.nex	443.169	439.631	434.637	0.00985634	0.00222811	0.0177595	450	0.0133333	0.0640315	-0.00048	0.0460453	0.079208	-0.000621	-0.000343	292.627	0.00222222	0.255864	0.184374	0.307832	450	0.00222222
552	GonzalezRiga.phy.nex	442.345	435.52	433.201	0.0115668	0.00413414	0.019898	450	0.00222222	0.0701102	-0.000501	0.0562572	0.0823241	-0.000599	-0.000378	450	0.00222222	0.267252	0.209704	0.327797	450	0.00222222
553	GonzalezRiga.phy.nex	446.93	444.585	441.261	0.0103512	0.00261556	0.0175943	450	0.00444444	0.0663669	-0.000479	0.0528363	0.0813455	-0.000589	-0.00036	450	0.00222222	0.267354	0.209667	0.323932	450	0.00222222
554	GonzalezRiga.phy.nex	442.646	440.975	436.716	0.00976251	0.000955	0.0170889	450	0.0266667	0.0613162	-0.000452	0.0448697	0.07764	-0.000573	-0.000313	450	0.00222222	0.254666	0.195023	0.31049	450	0.00222222
555	GonzalezRiga.phy.nex	440.164	438.586	434.554	0.00870707	0.000956	0.0161467	450	0.0533333	0.0608667	-0.000438	0.044715	0.0766919	-0.000567	-0.000312	450	0.00222222	0.249178	0.185149	0.307408	750.597	0.00222222
556	GonzalezRiga.phy.nex	443.287	440.54	435.375	0.0100336	0.00287458	0.0186741	450	0.0222222	0.0601286	-0.000426	0.0423815	0.0753288	-0.000558	-0.0003	450	0.00222222	0.256917	0.196523	0.310836	450	0.00222222
557	GonzalezRiga.phy.nex	441.33	439.326	434.04	0.0098205	0.00148219	0.0168478	450	0.0133333	0.0599521	-0.00043	0.045492	0.0757704	-0.000547	-0.000306	760.323	0.00222222	0.256618	0.197546	0.319015	541.27	0.00222222
558	GonzalezRiga.phy.nex	441.637	439.109	434.11	0.00900456	0.000896	0.0160468	517.082	0.0177778	0.0572378	-0.000412	0.0412515	0.0734967	-0.000538	-0.000283	450	0.00222222	0.246406	0.185389	0.299493	385.121	0.00222222
559	GonzalezRiga.phy.nex	443.862	438.225	435.816	0.0118613	0.00476867	0.0206583	450	0.00444444	0.0697708	-0.00049	0.0553173	0.080925	-0.000581	-0.000366	321.821	0.00222222	0.280465	0.215215	0.328333	391.672	0.00222222
560	GonzalezRiga.phy.nex	441.522	438.619	433.695	0.00882025	0.000847	0.0165244	595.771	0.0355556	0.0591532	-0.000434	0.0406907	0.0741927	-0.000565	-0.000303	657.318	0.00222222	0.245261	0.179531	0.314406	450	0.00222222
561	GonzalezRiga.phy.nex	437.073	431.365	427.083	0.0101614	0.00270503	0.0187904	450	0.00888889	0.0617825	-0.000418	0.0470451	0.0745965	-0.000509	-0.000289	450	0.00222222	0.257029	0.204594	0.31277	450	0.00222222
562	GonzalezRiga.phy.nex	443.591	439.453	436.615	0.00945488	0.00207271	0.0169031	450	0.0133333	0.0597531	-0.000438	0.0454057	0.0777899	-0.000564	-0.000284	450	0.00222222	0.24353	0.186915	0.304706	450	0.00222222
563	GonzalezRiga.phy.nex	443.908	440.26	436.444	0.0101278	0.00145604	0.0178107	450	0.0266667	0.0669898	-0.000481	0.0506791	0.0831922	-0.000619	-0.000358	450	0.00222222	0.271046	0.221445	0.335152	450	0.00222222
564	GonzalezRiga.phy.nex	432.581	428.384	426.183	0.00932547	0.00153041	0.0157696	1375.24	0.0133333	0.0566515	-0.000378	0.0416937	0.0724003	-0.000487	-0.000243	450	0.00222222	0.233606	0.181494	0.295436	450	0.00222222
565	GonzalezRiga.phy.nex	446.766	446.941	440.297	0.0103853	0.00263762	0.0181041	450	0.0222222	0.0649164	-0.000475	0.047324	0.0785594	-0.000609	-0.00035	450	0.00222222	0.268643	0.208546	0.324504	450	0.00222222
566	GonzalezRiga.phy.nex	444.047	441.411	438.12	0.0100263	0.0025812	0.0182782	450	0.00888889	0.0626519	-0.000446	0.0468927	0.0789216	-0.000575	-0.000314	450	0.00222222	0.256766	0.189977	0.31885	616.181	0.00222222
567	GonzalezRiga.phy.nex	440.145	435.656	431.503	0.0101956	0.00309732	0.0173549	382.9	0.0133333	0.0629092	-0.000447	0.0504156	0.0772632	-0.000561	-0.000327	608.368	0.00222222	0.256177	0.186993	0.312952	450	0.00222222
568	GonzalezRiga.phy.nex	444.82	443.841	438.869	0.00923816	0.00114899	0.0171998	450	0.0222222	0.0644815	-0.000483	0.046221	0.080806	-0.000614	-0.000325	450	0.00222222	0.257585	0.191256	0.317698	450	0.00222222
569	GonzalezRiga.phy.nex	443.956	442.622	437.309	0.0093212	0.00073	0.0169052	450	0.0266667	0.064141	-0.000467	0.050802	0.0819722	-0.000593	-0.000338	657.963	0.00222222	0.253297	0.18503	0.317156	544.776	0.00222222
570	GonzalezRiga.phy.nex	444.395	441.692	436.86	0.0102914	0.00328204	0.0199095	525.316	0.0133333	0.0679073	-0.000495	0.0520616	0.0811795	-0.00061	-0.000363	450	0.00222222	0.271016	0.2037	0.321013	450	0.00222222
571	GonzalezRiga.phy.nex	440.246	436.313	430.957	0.00955792	0.00214171	0.0173118	450	0.00888889	0.0639963	-0.000464	0.0478587	0.0798411	-0.000589	-0.000331	450	0.00222222	0.249136	0.185541	0.309625	450	0.00222222
572	GonzalezRiga.phy.nex	445.652	445.494	440.637	0.0101766	0.00273604	0.0194556	405.698	0.0222222	0.0679361	-0.000507	0.0507953	0.0830813	-0.000634	-0.00036	450	0.00222222	0.27505	0.216551	0.338103	450	0.00222222
573	GonzalezRiga.phy.nex	441.641	439.05	433.802	0.00900645	0.002023	0.0163954	367.397	0.0311111	0.0618991	-0.000442	0.044966	0.075149	-0.000557	-0.000326	450	0.00222222	0.246537	0.181057	0.298215	450	0.00222222
574	GonzalezRiga.phy.nex	436.863	434.107	430.421	0.00924123	0.00276415	0.017727	646.671	0.00888889	0.0597599	-0.000417	0.0458714	0.0759855	-0.000539	-0.00029	450	0.00222222	0.245906	0.179383	0.303766	450	0.00222222
575	GonzalezRiga.phy.nex	445.021	443.148	439.64	0.0099959	0.00283931	0.0187725	355.917	0.0177778	0.0661495	-0.000487	0.0487062	0.0811764	-0.000617	-0.000354	435.39	0.00222222	0.262389	0.198331	0.319673	450	0.00222222
576	GonzalezRiga.phy.nex	444.147	442.788	437.987	0.0106329	0.00286266	0.01829	450	0.00888889	0.0661358	-0.000484	0.0503225	0.0802414	-0.000611629	-0.000346	450	0.00222222	0.263141	0.198308	0.320931	450	0.00222222
577	GonzalezRiga.phy.nex	443.96	442.392	437.031	0.0102785	0.00105611	0.0173066	535.578	0.0133333	0.0659358	-0.000467	0.0500377	0.0799348	-0.00059	-0.00035	450	0.00222222	0.26695	0.208145	0.333119	450	0.00222222
578	GonzalezRiga.phy.nex	443.206	441.636	436.362	0.00983507	0.00167956	0.0165315	450	0.00888889	0.0623215	-0.000456	0.0470671	0.0774176	-0.000569	-0.000329	450	0.00222222	0.250145	0.19108	0.306129	383.996	0.00222222
579	GonzalezRiga.phy.nex	441.146	438.036	434.283	0.0100319	0.00217426	0.0180356	450	0.0177778	0.0602893	-0.000438	0.0409744	0.0748144	-0.000562	-0.000291	450	0.00222222	0.252998	0.178894	0.304029	389.496	0.00222222
580	GonzalezRiga.phy.nex	443.551	441.449	435.935	0.0114302	0.00279548	0.0193998	450	0.0311111	0.0646443	-0.000468	0.0498465	0.0797972	-0.000578	-0.000333	450	0.00222222	0.267206	0.210976	0.323696	450	0.00222222
581	GonzalezRiga.phy.nex	437.558	430.011	426.819	0.0102733	0.00431712	0.0181646	450	0.00444444	0.0636668	-0.000421	0.0498681	0.0751372	-0.000525	-0.000323	450	0.00222222	0.25631	0.20524	0.309777	450	0.00222222
582	GonzalezRiga.phy.nex	440.596	439.321	433.885	0.0092875	0.00143911	0.0178999	360.979	0.0266667	0.0595452	-0.00044	0.040245	0.0745122	-0.000572	-0.000301	450	0.00222222	0.249582	0.173721	0.30552	383.942	0.00222222
583	GonzalezRiga.phy.nex	441.435	439.109	434.117	0.00867974	0.00179071	0.0175418	450	0.0488889	0.0620145	-0.000458	0.0470513	0.0790353	-0.000603	-0.000335	450	0.00222222	0.248501	0.17911	0.303262	450	0.00222222
584	GonzalezRiga.phy.nex	443	440.469	436.298	0.00990592	0.00169283	0.0177005	390.954	0.0133333	0.064496	-0.000469	0.0482123	0.079214	-0.000586	-0.000334	383.669	0.00222222	0.25785	0.201675	0.322479	450	0.00222222
585	GonzalezRiga.phy.nex	440.457	434.492	430.068	0.00976452	0.0018818	0.0175675	450	0.0133333	0.0667274	-0.000474	0.0537115	0.0833332	-0.000601	-0.000358	515.762	0.00222222	0.262503	0.21373	0.326128	334.416	0.00222222
586	GonzalezRiga.phy.nex	439.687	437.393	431.391	0.00940858	0.00260522	0.0167516	450	0.0266667	0.0595514	-0.000409	0.0460159	0.0733612	-0.000507	-0.000283	450	0.00222222	0.251173	0.189006	0.308711	450	0.00222222
587	GonzalezRiga.phy.nex	442.912	439.596	436.324	0.00919519	0.000754	0.015961	450	0.0222222	0.059699	-0.000439	0.0467981	0.0781366	-0.000582	-0.000304	450	0.00222222	0.254064	0.195841	0.319091	450	0.00222222
588	GonzalezRiga.phy.nex	443.107	440.069	436.84	0.00985961	0.00282368	0.0177976	450	0.0133333	0.0649929	-0.000487	0.0512031	0.0805249	-0.000594	-0.000351	450	0.00222222	0.253078	0.192887	0.313792	450	0.00222222
589	GonzalezRiga.phy.nex	441.765	440.976	434.63	0.00877056	0.000318	0.0157029	370.576	0.0311111	0.0597392	-0.000441	0.0449029	0.0765994	-0.000585	-0.000316	450	0.00222222	0.248927	0.191637	0.318894	379.091	0.00222222
590	GonzalezRiga.phy.nex	436.352	430.831	428.198	0.00878831	0.00138708	0.0155958	450	0.0177778	0.0601405	-0.000408	0.047236	0.0754739	-0.000515	-0.000299	450	0.00222222	0.239039	0.174388	0.293551	298.5	0.00222222
591	GonzalezRiga.phy.nex	437.428	430.043	427.836	0.0092996	0.00252571	0.0161679	450	0.00444444	0.0620701	-0.000423	0.049746	0.0762275	-0.000517	-0.000299	450	0.00222222	0.247793	0.185618	0.30874	450	0.00222222
592	GonzalezRiga.phy.nex	446.069	444.868	439.501	0.0106667	0.00357343	0.0195419	450	0.0133333	0.0680694	-0.000493	0.0545583	0.0831072	-0.000621	-0.000376	450	0.00222222	0.271191	0.20653	0.324761	604.246	0.00222222
593	GonzalezRiga.phy.nex	442.296	439.391	434.98	0.00916961	0.000933	0.0163782	381.83	0.0222222	0.0606856	-0.000443	0.0439869	0.0744212	-0.000579	-0.000327	450	0.00222222	0.241451	0.183714	0.302067	450	0.00222222
594	GonzalezRiga.phy.nex	431.008	426.065	423.835	0.00846026	0.00196337	0.0161175	450	0.0177778	0.0545691	-0.000372	0.0400584	0.0680859	-0.00048	-0.000259	450	0.00222222	0.232235	0.169985	0.285248	450	0.00222222
595	GonzalezRiga.phy.nex	443.898	441.429	436.156	0.0111773	0.00286065	0.018931	450	0.00444444	0.0651354	-0.00046	0.0503527	0.0786898	-0.000573	-0.000347	450	0.00222222	0.268909	0.21558	0.323504	450	0.00222222
596	GonzalezRiga.phy.nex	439.883	435.081	431.802	0.00948205	0.00267438	0.0169714	450	0.0133333	0.0616803	-0.000425	0.0464312	0.0742243	-0.000525	-0.0003	450	0.00222222	0.24995	0.19039	0.312504	450	0.00222222
597	GonzalezRiga.phy.nex	434.265	429.807	426.235	0.0084968	0.00124608	0.015814	450	0.0311111	0.0605384	-0.000419	0.0454217	0.0749688	-0.000534	-0.000303	321.524	0.00222222	0.2436	0.181017	0.30952	450	0.00222222
598	GonzalezRiga.phy.nex	443.545	440.884	436.01	0.0088992	0.00187278	0.0161207	450	0.0177778	0.0583206	-0.000421	0.0408749	0.0775901	-0.000565	-0.000285	450	0.00222222	0.243843	0.178289	0.303497	450	0.00222222
599	GonzalezRiga.phy.nex	443.832	440.566	437.305	0.0114785	0.00268644	0.0195982	403.744	0.00222222	0.0696965	-0.000506	0.0532512	0.0826549	-0.000608	-0.000369	450	0.00222222	0.278458	0.218155	0.341754	319.86	0.00222222
600	GonzalezRiga.phy.nex	441.453	436.394	433.191	0.00917866	0.00122003	0.0167068	548.984	0.0133333	0.0622827	-0.000431	0.0458119	0.0739398	-0.000531	-0.000317	450	0.00222222	0.250767	0.193091	0.308093	450	0.00222222
601	Mallon.phy.nex	144.63	136.69	138.167	0.0623475	0.0349228	0.0941579	450	0.00444444	0.18487	-0.00413095	0.126503	0.227782	-0.00571964	-0.00207929	450	0.00222222	0.404832	0.302307	0.499124	450	0.00222222
602	Mallon.phy.nex	147.042	137.982	141.442	0.0560621	0.0221565	0.0873695	450	0.00888889	0.206554	-0.0051905	0.150014	0.256236	-0.00733364	-0.0031857	450	0.00222222	0.400026	0.275909	0.494158	450	0.00222222
603	Mallon.phy.nex	146.556	140.697	141.605	0.0611866	0.0217407	0.096681	450	0.00222222	0.209623	-0.00559716	0.14281	0.270984	-0.00820758	-0.00307842	450	0.00222222	0.423665	0.300221	0.557437	450	0.00222222
604	Mallon.phy.nex	148.279	139.258	141.222	0.0690214	0.0400889	0.104268	450	0.00444444	0.210951	-0.00531259	0.156217	0.273579	-0.0073761	-0.00292154	453.596	0.00222222	0.440778	0.339878	0.522469	450	0.00222222
605	Mallon.phy.nex	144.485	135.665	138.063	0.0618378	0.022188	0.0948727	514.065	0.00222222	0.228138	-0.0060002	0.165297	0.2825	-0.00796793	-0.00373848	450	0.00222222	0.430748	0.303611	0.536416	450	0.00222222
606	Mallon.phy.nex	145.658	138.416	139.011	0.055761	0.0295868	0.0856035	366.168	0.00444444	0.1749	-0.00383403	0.117215	0.229276	-0.0057069	-0.0021424	450	0.00222222	0.393008	0.299652	0.498232	450	0.00222222
607	Mallon.phy.nex	145.028	137.939	138.498	0.0560041	0.024377	0.0811193	450	0.00888889	0.168303	-0.00368845	0.112297	0.232726	-0.00600358	-0.00194945	450	0.00222222	0.389355	0.271498	0.470349	450	0.00222222
608	Mallon.phy.nex	146.075	138.767	139.623	0.0582361	0.0277182	0.0883771	450	0.00444444	0.191991	-0.00471308	0.132143	0.253163	-0.00711989	-0.0026084	607.176	0.00222222	0.400442	0.276683	0.490354	450	0.00222222
609	Mallon.phy.nex	144.097	135.846	137.866	0.0608365	0.0232605	0.089768	297.198	0.00444444	0.217645	-0.00569156	0.163436	0.273214	-0.00802734	-0.00359772	331.292	0.00222222	0.400634	0.282535	0.51675	868.543	0.00222222
610	Mallon.phy.nex	144.348	136.591	137.438	0.0565488	0.0259182	0.081697	450	0.00222222	0.177494	-0.00394988	0.121366	0.235991	-0.00594157	-0.00195577	450	0.00222222	0.394919	0.296387	0.494088	328.358	0.00222222
611	Mallon.phy.nex	144.505	138.42	139.201	0.0580202	0.0267371	0.0871594	450	0.00222222	0.189786	-0.00458919	0.127776	0.238003	-0.00656471	-0.00270564	450	0.00222222	0.387953	0.262798	0.481134	534.357	0.00222222
612	Mallon.phy.nex	144.631	137.126	139.034	0.0617296	0.026987	0.0957405	450	0.00222222	0.218475	-0.00595997	0.14489	0.297301	-0.0089846	-0.00331953	450	0.00222222	0.408295	0.288704	0.512768	450	0.00222222
613	Mallon.phy.nex	143.803	137.381	138.723	0.0563625	0.0245736	0.0862412	450	0.00444444	0.1865	-0.00438945	0.123079	0.238153	-0.00627089	-0.00233273	450	0.00222222	0.382801	0.276562	0.495697	450	0.00222222
614	Mallon.phy.nex	146.446	138.766	140.425	0.0593157	0.0284947	0.0866851	526.676	0.00222222	0.200628	-0.00490779	0.140461	0.260461	-0.00706637	-0.00274502	450	0.00222222	0.387518	0.289805	0.484241	450	0.00222222
615	Mallon.phy.nex	140.205	135.48	134.313	0.0663031	0.0329251	0.0980585	450	0.00222222	0.189016	-0.00462566	0.118768	0.260158	-0.00722797	-0.00196013	450	0.00222222	0.405313	0.292838	0.514052	450	0.00222222
616	Mallon.phy.nex	147.015	139.141	139.903	0.0548389	0.0240295	0.0846624	387.141	0.00222222	0.175396	-0.00390949	0.120217	0.230092	-0.00577769	-0.00205742	450	0.00222222	0.393247	0.287441	0.468459	456.405	0.00222222
617	Mallon.phy.nex	147.533	139.188	141.6	0.0591411	0.0319131	0.0942066	520.234	0.00222222	0.199007	-0.00479167	0.141285	0.24548	-0.0065447	-0.00291607	450	0.00222222	0.412089	0.302333	0.496349	450	0.00222222
618	Mallon.phy.nex	144.914	138.001	139.574	0.0552281	0.020478	0.0923185	450	0.00888889	0.20185	-0.00507487	0.142914	0.260807	-0.00737367	-0.00296509	450	0.00222222	0.404084	0.277825	0.50924	450	0.00222222
619	Mallon.phy.nex	146.637	139.008	139.457	0.0598605	0.0326974	0.0886594	450	0.00444444	0.186276	-0.00443104	0.109886	0.246857	-0.00656918	-0.00190021	450	0.00222222	0.393685	0.279038	0.481852	450	0.00222222
620	Mallon.phy.nex	145.478	138.314	139.88	0.0540072	0.0216592	0.0826454	450	0.00444444	0.190533	-0.00453398	0.135128	0.253014	-0.00640403	-0.0024916	450	0.00222222	0.403559	0.302343	0.50798	450	0.00222222
621	Mallon.phy.nex	145.158	137.517	138.747	0.051336	0.0201755	0.0837109	450	0.00444444	0.179119	-0.00399661	0.127925	0.236751	-0.0057955	-0.00222492	432.501	0.00222222	0.394426	0.276078	0.483364	450	0.00222222
622	Mallon.phy.nex	144.297	138.938	138.322	0.0630458	0.0351408	0.0921115	450	0.00222222	0.177496	-0.00409419	0.113637	0.235234	-0.00643565	-0.00203406	450	0.00222222	0.404304	0.297446	0.488404	522.438	0.00222222
623	Mallon.phy.nex	141.936	136.213	135.338	0.0617439	0.0319002	0.0878024	603.798	0.00222222	0.172211	-0.0038321	0.0936543	0.235606	-0.00625385	-0.00134407	528.091	0.00222222	0.384797	0.2642	0.483553	450	0.00222222
624	Mallon.phy.nex	142.278	136.509	135.745	0.0612886	0.0337515	0.0890612	334.977	0.00222222	0.176668	-0.00394684	0.121422	0.23908	-0.00638779	-0.00209458	450	0.00222222	0.404184	0.29528	0.486929	450	0.00222222
625	Mallon.phy.nex	145.518	138.666	139.221	0.0593743	0.0289887	0.0874074	450	0.00444444	0.182764	-0.00423067	0.121357	0.246455	-0.00652866	-0.00243917	521.391	0.00222222	0.393278	0.28748	0.47912	450	0.00222222
626	Mallon.phy.nex	146.084	139.064	140.118	0.0575737	0.0311869	0.0874997	450	0.00222222	0.185228	-0.00434599	0.127701	0.244127	-0.00633009	-0.00217698	450	0.00222222	0.406941	0.279068	0.494741	339.735	0.00222222
627	Mallon.phy.nex	145.234	138.844	139.771	0.0539314	0.0221534	0.0828358	450	0.00222222	0.193556	-0.00469243	0.126178	0.247515	-0.00675296	-0.00241151	450	0.00222222	0.386576	0.268704	0.493883	450	0.00222222
628	Mallon.phy.nex	147.579	138.399	140.002	0.064946	0.0313365	0.094545	450	0.00222222	0.201324	-0.00480581	0.1551	0.248891	-0.00650931	-0.00273483	450	0.00222222	0.426591	0.343521	0.51249	541.902	0.00222222
629	Mallon.phy.nex	141.739	135.852	135.317	0.0633573	0.0325853	0.0909651	450	0.00222222	0.171778	-0.0036865	0.112896	0.2319	-0.00585149	-0.00160046	334.648	0.00222222	0.405229	0.286989	0.489379	450	0.00222222
630	Mallon.phy.nex	145.82	137.487	140.297	0.0531632	0.0222061	0.0853697	450	0.00444444	0.198667	-0.00482923	0.129028	0.254159	-0.00688416	-0.00249731	450	0.00222222	0.373429	0.252435	0.475974	450	0.00222222
631	Mallon.phy.nex	145.874	137.467	137.879	0.0765828	0.0452945	0.102518	696.558	0.00222222	0.205074	-0.00509783	0.132988	0.26386	-0.0075213	-0.00214278	450	0.00222222	0.443326	0.351673	0.520289	450	0.00222222
632	Mallon.phy.nex	147.026	138.735	139.1	0.060932	0.0286287	0.0879988	450	0.00444444	0.1825	-0.0041418	0.126415	0.239439	-0.00624068	-0.00213604	450	0.00222222	0.417147	0.31674	0.501008	450	0.00222222
633	Mallon.phy.nex	145.644	140.256	140.141	0.0716466	0.037186	0.102094	450	0.00222222	0.208864	-0.00550027	0.134627	0.265401	-0.00782931	-0.00240441	450	0.00222222	0.428065	0.313705	0.531093	685.317	0.00222222
634	Mallon.phy.nex	144.803	138.375	138.755	0.0600199	0.031701	0.0862479	378.389	0.00444444	0.175266	-0.00389349	0.111414	0.228182	-0.00570447	-0.00192997	277.03	0.00222222	0.399449	0.267968	0.49288	450	0.00222222
635	Mallon.phy.nex	146.598	137.085	139.55	0.0581297	0.0283175	0.0853482	450	0.00222222	0.19233	-0.00438697	0.14005	0.239509	-0.0059712	-0.00257151	834.4	0.00222222	0.414614	0.306211	0.485888	435.171	0.00222222
636	Mallon.phy.nex	141.42	136.179	134.968	0.0627292	0.0295481	0.0918672	450	0.00222222	0.173962	-0.00387864	0.117052	0.234066	-0.00622115	-0.00202022	450	0.00222222	0.411637	0.283308	0.518478	450	0.00222222
637	Mallon.phy.nex	146.596	139.641	140.446	0.0533719	0.0216166	0.0783062	450	0.00222222	0.178839	-0.00394973	0.121591	0.226672	-0.00581089	-0.00231563	450	0.00222222	0.402497	0.292865	0.490291	450	0.00222222
638	Mallon.phy.nex	147.317	137.519	139.805	0.059475	0.0255876	0.0880713	390.127	0.00222222	0.204738	-0.00498458	0.147892	0.265208	-0.00679805	-0.00288924	365.593	0.00222222	0.421892	0.31423	0.519876	450	0.00222222
639	Mallon.phy.nex	143.392	136.956	134.348	0.0675319	0.040039	0.0945788	380.117	0.00444444	0.159997	-0.00313331	0.103481	0.209527	-0.00499475	-0.00121448	450	0.00222222	0.420733	0.319328	0.490954	450	0.00222222
640	Mallon.phy.nex	145.733	137.552	139.487	0.0537255	0.0225101	0.0806284	450	0.00222222	0.180014	-0.00407314	0.129382	0.238038	-0.00565554	-0.00212031	450	0.00222222	0.382459	0.26327	0.471833	450	0.00222222
641	Mallon.phy.nex	144.93	138.577	138.636	0.0628542	0.0331344	0.096893	450	0.00444444	0.197329	-0.0047829	0.138281	0.251203	-0.00701997	-0.00277643	450	0.00222222	0.418701	0.295241	0.509157	450	0.00222222
642	Mallon.phy.nex	144.499	136.202	137.568	0.0545896	0.0206809	0.0848537	450	0.00444444	0.189911	-0.0043004	0.128518	0.240806	-0.00607602	-0.00215366	473.702	0.00222222	0.393439	0.274343	0.489632	450	0.00222222
643	Mallon.phy.nex	143.055	136.419	136.881	0.0546026	0.0195572	0.0819543	450	0.00888889	0.185427	-0.00431608	0.123495	0.242485	-0.0064172	-0.0021543	450	0.00222222	0.3788	0.254966	0.489104	845.994	0.00222222
644	Mallon.phy.nex	149.13	139.599	143.157	0.0515706	0.0216114	0.0846684	450	0.0133333	0.208223	-0.00508592	0.153181	0.27095	-0.00685635	-0.00287382	450	0.00222222	0.408582	0.313242	0.512542	450	0.00222222
645	Mallon.phy.nex	147.264	139.153	141.167	0.0543612	0.0244241	0.0808889	450	0.00222222	0.182774	-0.00420553	0.127217	0.238898	-0.00597012	-0.0021155	450	0.00222222	0.39451	0.293801	0.486271	450	0.00222222
646	Mallon.phy.nex	144.071	136.657	137.352	0.0566221	0.0264773	0.0832411	450	0.00888889	0.182709	-0.00422181	0.119729	0.24796	-0.00642291	-0.00225965	450	0.00222222	0.386603	0.274748	0.483646	450	0.00222222
647	Mallon.phy.nex	142.996	137.401	137.251	0.0605618	0.0237716	0.0935344	450	0.00444444	0.182432	-0.00417683	0.122147	0.237197	-0.0063533	-0.00222939	484.025	0.00222222	0.402415	0.283003	0.505833	450	0.00222222
648	Mallon.phy.nex	140.268	135.133	132.765	0.0647131	0.0304431	0.0938377	450	0.00222222	0.163176	-0.00340427	0.104157	0.221574	-0.00527922	-0.00117587	450	0.00222222	0.410051	0.310354	0.509526	450	0.00222222
649	Mallon.phy.nex	147.383	140.392	142.088	0.051707	0.0182399	0.0831515	450	0.00222222	0.206718	-0.00533586	0.14709	0.260933	-0.00754753	-0.00325707	450	0.00222222	0.397409	0.279763	0.511431	450	0.00222222
650	Mallon.phy.nex	144.793	137.717	139.446	0.0536415	0.0165895	0.0818388	362.349	0.00444444	0.200417	-0.00502358	0.126054	0.256593	-0.00735949	-0.00262161	450	0.00222222	0.399651	0.270968	0.517722	450	0.00222222
651	Mallon.phy.nex	146.578	138.52	140.05	0.0645255	0.0331247	0.0956398	450	0.00222222	0.209496	-0.00533514	0.149607	0.270166	-0.00764462	-0.00301934	555.365	0.00222222	0.423599	0.304479	0.51325	603.93	0.00222222
[truncated: 258 more rows]

## Sheet: Table S3
tree.ID	tree	null_DIC	slow_DIC	asym_DIC	null_post_mean	null_lower95_CI	null_upper95_CI	null_ess	null_pMCMC	slow_post_mean	slow_post_mean_2	slow_lower95_CI	slow_upper95_CI	slow_lower95_CI_2	slow_upper95_CI_2	slow_ess	slow_pMCMC	asym_post_mean_sqrt	asym_lower95_CI_sqrt	asym_upper95_CI_sqrt	asym_ess	asym_pMCMC
[truncated: 909 more rows]
